# Supplementary material for: Identification of miR-499a-5p as a Potential Novel Biomarker for Risk Stratification in Endometrial Cancer
Source: Front Oncol. 2021 Oct 29;11:757678. doi: 10.3389/fonc.2021.757678 (PMC8597024; doi:10.3389/fonc.2021.757678)
Supplement: Supplementary file 2 [file DataSheet_2.xlsx]

## Sheet: Sheet1
MiRNA_ID	BETA_1	BETA_2	BETA_3	BETA_4	BETA_5	BETA_6	BETA_7	BETA_8	BETA_9	BETA_10	BETA_11	BETA_12	NSMP_1	NSMP_2	NSMP_3	NSMP_4	NSMP_5	NSMP_6	NSMP_7	NSMP_8	NSMP_9	NSMP_10	NSMP_11	MMRd_1	MMRd_2	MMRd_3	MMRd_4	MMRd_5	MMRd_6	MMRd_7
hsa-let-7a-5p-478575_mir	2.002	-0.508	-5.574	-1.173	16.916	1.332	2.873	0.903	1.286	2.705	2.799	18.078	0.332	2.025	0.737	1.72	1.87	18.094	0.956	0.343	1.382	17.952	18.207	17.587	1.464	3.147	1.494	1.264	3.44	1.48
hsa-let-7b-5p-478576_mir	4.841	5.997	2.487	5.242	5.519	4.989	5.844	4.997	4.383	6.765	5.971	5.403	5.429	7.826	5.018	5.691	7.321	5.952	5.677	5.033	4.967	5.106	5.079	5.829	4.604	5.333	4.204	7.233	7.611	5.361
hsa-let-7c-5p-478577_mir	18.159	13.347	10.064	16	16.916	18.027	18.769	18.483	16.486	16.232	19.392	18.078	18.071	17.568	18.036	18.005	17.283	18.094	17.88	18.278	18.301	17.952	18.207	17.587	18.304	19.642	8.913	19.122	18.967	12.382
hsa-let-7d-5p-478439_mir	5.206	-3.887	1.658	2.825	3.314	4.379	1.492	5.051	0.347	3.624	5.004	4.842	5.146	5.647	1.266	4.337	2.419	2.188	4.457	5.045	5.043	0.602	2.609	5.743	5.567	7.244	4.21	0.92	5.703	5.294
hsa-let-7e-5p-478579_mir	4.212	9.132	-0.235	3.13	1.943	3.357	5.009	1.244	0.795	3.53	4.707	4.002	2.473	4.584	4.745	3.744	4.044	-1.583	2.51	3.897	4.093	3.885	3.63	4.593	0.58	5.578	3.657	5.216	6.129	-0.725
hsa-let-7f-5p-478578_mir	3.712	3.831	-0.014	16	3.089	4.328	5.617	3.555	15.707	15.575	19.392	4.418	0.364	17.514	4.05	3.548	17.283	4.571	4.36	4.888	5.274	17.952	4.379	5.122	3.938	17.11	-0.927	5.641	5.907	5.096
hsa-let-7g-5p-478580_mir	-0.172	4.38	2.162	1.539	3.175	3.598	4.1	3.685	2.698	1.949	1.063	2.626	4.338	4.554	4.248	1.916	2.082	2.434	3.701	3.497	4.214	2.685	3.213	4.449	3.171	2.227	1.087	5.174	4.199	3.871
hsa-let-7i-5p-478375_mir	4.567	3.988	10.064	16	3.306	18.027	18.769	2.933	2.552	16.232	19.392	18.078	3.164	17.568	18.036	18.005	3.471	18.094	3.255	18.278	3.871	17.952	18.207	2.956	18.304	19.642	3.83	19.122	4.104	17.785
hsa-miR-1-3p-477820_mir	0.234	5.825	6.258	1.282	4.286	-1.801	2.862	0.589	-0.572	-1.263	0.27	3.306	16.306	2.092	17.698	-1.029	2.824	0.616	0.534	2.676	-0.925	-0.861	1.576	2.552	2.475	1.939	-3.521	0.731	1.871	-1.406
hsa-miR-100-5p-478224_mir	5.781	5.012	1.876	5.903	4.27	5.563	5.864	3.812	5.981	3.484	7.058	3.876	3.531	6.108	8.791	7.011	7.371	6.527	7.938	6.761	6.121	6.629	5.661	5.495	5.525	8.125	5.989	5.269	9.326	6.764
hsa-miR-101-3p-477863_mir	3.605	1.465	10.064	0.685	0.094	1.536	2.789	1.356	2.14	3.598	1.122	1.292	4.024	0.698	5.511	1.195	1.155	-0.106	2.634	3.171	2.063	-0.193	1.795	1.609	2.115	4.55	0.908	4.634	5.311	4.352
hsa-miR-103a-2-5p-477864_mir	6.217	5.772	10.064	5.746	6.991	7.246	6.477	6.509	5.665	6.935	7.417	7.873	7.47	9.141	6.626	8.444	6.813	6.591	5.95	6.886	6.999	6.085	6.902	6.556	7.055	8.27	8.581	7.594	8.024	7.169
hsa-miR-103a-3p-478253_mir	7.095	4.198	4.662	4.307	6.366	6.214	4.441	6.701	4.455	1.949	5.347	3.21	6.513	15.224	7.223	5.474	4.301	8.255	5.721	4.958	5.455	2.502	4.36	6.951	6.373	6.45	3.23	6.153	4.395	5.032
hsa-miR-105-5p-477865_mir	18.159	3.069	10.064	16	16.916	18.027	18.769	8.652	16.486	8.576	10.03	10.065	8.221	17.568	18.036	18.005	17.283	18.094	9.413	18.278	18.301	17.952	10.037	9.667	11.477	10.782	18.535	19.122	18.967	17.785
hsa-miR-106a-5p-478225_mir	5.106	5.525	10.064	3.298	5.818	6.838	10.207	6.109	5.947	2.709	4.376	8.3	4.692	9.083	4.914	8.357	4.292	3.118	7.542	8.057	5.73	8.579	5.205	6.461	4.392	6.344	6.4	6.953	7.022	5.33
hsa-miR-106b-5p-478412_mir	1.201	4.631	4.784	2.915	6.445	4.952	2.774	2.221	3.309	2.982	2.752	4.463	1.112	3.361	2.714	2.9	5.347	2.279	1.584	4.649	2.141	2.447	2.921	3.089	4.265	2.128	2.979	5.006	0.499	3.378
hsa-miR-107-478254_mir	3.192	4.725	8.83	4.381	5.964	7.95	5.708	4.17	5.613	3.523	4.621	6.32	4.834	1.49	4.458	5.631	8.123	2.065	3.828	6.948	5.195	5.846	6.507	5.92	4.814	5.912	3.05	4.679	7.607	4.526
hsa-miR-10a-5p-479241_mir	1.219	-0.537	-7.506	-0.303	2.515	1.714	2.059	1.955	-2.028	0.13	-0.37	0.428	2.562	3.227	1.281	0.714	2.71	2.588	3.656	1.588	1.679	0.042	0.129	3.392	7.372	8.248	0.95	2.761	1.198	-0.784
hsa-miR-10b-5p-478494_mir	4.729	12.233	-1.929	3.368	15.099	4.985	3.593	2.109	-1.692	14.432	8.574	0.551	16.604	15.693	15.739	16.33	4.139	6.83	0.177	2.909	4.625	3.708	5.281	15.733	16.676	-3.655	15.402	17.061	8.528	5.422
hsa-miR-122-5p-477855_mir	18.159	13.347	10.064	16	16.916	18.027	18.769	18.483	16.486	16.232	19.392	18.078	18.071	17.568	18.036	18.005	17.283	18.094	17.88	18.278	18.301	15.934	18.207	17.587	18.304	19.642	18.535	19.122	18.967	17.785
hsa-miR-124-3p-477879_mir	18.159	9.488	10.064	4.789	11.262	18.027	8.024	9.532	16.486	8.686	9.608	10.554	3.38	10.299	18.036	12.137	17.283	12.506	13.581	12.941	10.624	11.968	11.463	11.653	5.29	11.655	9.027	8.6	11.068	17.785
hsa-miR-125a-3p-477883_mir	6.55	6.972	10.064	6.782	9.646	8.817	6.188	6.425	7.618	4.261	8.654	7.681	5.506	5.291	7.85	6.753	9.243	9.294	7.007	9.064	8.077	7.879	8.332	7.207	6.638	9.595	6.862	9.262	7.97	7.99
hsa-miR-125a-5p-477884_mir	-0.4	1.138	-2.999	-1.581	-1.123	0.4	0.661	-1.463	-0.026	-1.808	-0.585	-0.232	-0.869	-0.745	-0.242	-0.54	-0.384	-1.733	-3.54	-0.498	-0.672	-1.684	-0.572	-0.687	-0.098	0.579	-0.481	-0.602	-0.152	0.973
hsa-miR-125b-5p-477885_mir	-0.951	-2.129	-5.666	-4.28	-4.04	-2.141	-2.666	-3.152	-2.951	-4.825	-2.134	-3.592	-3.13	-2.975	-1.019	-3.825	-3.542	-3.635	-2.975	-2.244	-2.409	-3.845	-2.403	-2.668	-3.405	-0.289	-4.416	-2.215	0.59	-1.603
hsa-miR-126-3p-477887_mir	0.537	2.04	-1.279	-1.054	0.382	0.765	1.552	1.126	0.856	2.69	1.506	1.504	0.046	1.356	1.605	-0.273	0.039	-0.061	0.303	1.045	-0.489	-1.047	1.139	0.574	1.956	1.944	-0.175	2.162	3.273	2.233
hsa-miR-127-3p-477889_mir	5.141	2.026	2.44	4.163	4.291	4.943	3.398	3.218	5.706	3.582	4.932	2.449	3.327	4.418	5.611	1.952	7.376	6.295	3.97	5.218	5.096	1.607	3.089	3.528	5.845	8.699	3.373	5.371	4.747	6.683
hsa-miR-127-5p-477891_mir	9.16	13.347	5.036	10.7	8.257	10.387	6.97	9.169	10.326	15.125	8.848	9.46	8.369	9.441	9.587	10.118	15.001	10.281	8.292	8.248	12.116	8.447	9.418	8.019	11.933	8.834	10.189	8.017	10.425	9.564
hsa-miR-128-3p-477892_mir	2.75	3.228	2.267	2.676	5.412	5.805	4.235	4.344	2.865	2.954	5.088	5.285	4.728	4.771	4.162	4.26	4.489	3.759	4.576	5.513	5.156	3.863	3.201	4.415	2.75	4.632	4.899	5.72	4.597	5.54
hsa-miR-129-2-3p-478544_mir	18.159	13.347	10.064	14.548	16.916	18.027	18.406	14.966	16.486	16.232	19.392	18.078	18.071	17.568	14.471	18.005	17.283	18.094	17.88	18.278	18.301	17.269	15.611	15.795	18.304	19.135	18.535	19.122	18.967	17.785
hsa-miR-129-5p-477896_mir	18.159	8.378	2.899	16	12.912	18.027	12.797	16.589	16.486	16.232	19.392	18.078	18.071	17.568	18.036	18.005	17.283	12.544	17.88	18.278	18.301	16.066	18.207	10.869	10.05	12.631	18.535	19.122	18.967	17.785
hsa-miR-130a-3p-477851_mir	2.326	3.653	7.774	1.27	2.239	2.652	1.381	0.906	1.874	1.145	1.327	0.878	0.098	1.585	2.73	2.455	2.008	-1.954	2.302	2.246	1.592	0.239	0.213	2.574	2.884	3.286	1.678	2.251	1.72	5.097
hsa-miR-130b-3p-477840_mir	4.981	-0.371	7.524	5.23	5.55	5.576	5.165	4.857	6.469	4.638	5.17	6.008	2.238	7.888	5.29	6.149	6.567	6.158	2.518	5.974	5.461	4.872	2.572	6.497	4.918	5.447	5.479	1.997	3.849	4.397
hsa-miR-132-3p-477900_mir	0.88	3.148	-0.599	3.127	6.623	4.753	5.364	2.939	5.443	5.029	5.134	5.751	5.55	2.88	7	5.273	5.6	3.916	1.244	6.215	5.885	2.706	5.248	5.846	4.706	3.659	0.81	8.095	6.951	6.583
hsa-miR-133a-3p-478511_mir	6.944	9.604	3.407	5.672	3.114	8.983	7.482	4.769	0.704	4.221	8.042	5.568	8.158	5.256	7.332	4.114	5.341	7.626	3.659	5.051	8.167	5.605	5.724	6.844	9.233	11.055	1.484	3.849	8.024	9.909
hsa-miR-133b-480871_mir	9.6	13.347	2.77	9.119	10.341	10.448	4.216	10.766	10.318	7.031	3.414	16.095	5.462	13.422	18.036	11.1	7.634	10.426	12.716	11.353	8.016	11.391	4.29	16.432	11.089	9.433	7.427	8.948	10.495	6.436
hsa-miR-134-5p-477901_mir	11.417	9.63	10.064	9.909	10.104	11.943	9.639	10.468	12.22	10.858	11.644	7.472	13.296	10.65	12.544	11.213	10.525	10.711	8.099	13.019	11.22	11.267	9.659	11.712	11.773	7.14	9.438	11.471	10.647	8.497
hsa-miR-135a-5p-478581_mir	7.619	6.301	6.288	4.929	6.295	8.799	3.13	2.3	4.195	2.176	0.547	4.412	-0.306	6.249	5.558	3.89	6.768	3.113	5.268	5.429	6.326	7.211	5.385	10.25	4.574	6.137	7.857	5.794	3.627	7.691
hsa-miR-135b-5p-478582_mir	-2.203	4.684	4.68	6.513	5.71	4.5	3.673	3.216	5.052	2.643	4.002	3.825	2.8	2.464	2.894	3.646	4.858	4.807	1.411	4.702	3.926	5.774	4.705	7.623	7.796	5.479	7.946	4.812	2.586	3.534
hsa-miR-136-5p-478307_mir	4.908	13.121	10.064	6.38	7.805	8.259	7.341	1.662	3.75	5.225	5.451	7.275	18.071	16.091	11.65	4.504	5.837	8.01	11.346	8.726	8.002	4.333	7.766	7.949	10.485	8.265	4.636	11.221	9.039	17.785
hsa-miR-137-477904_mir	18.159	13.347	4.813	8.515	15.3	18.027	7.195	9.714	7.168	16.232	9.794	17.089	8.122	17.568	8.748	8.471	8.17	18.094	17.88	7.126	10.624	7.112	0.502	13.244	6.703	9.304	7.923	11.01	10.684	17.785
hsa-miR-138-5p-477905_mir	18.159	0.075	10.064	7.033	4.427	18.027	12.243	5.963	7.069	15.618	9.276	5.968	18.071	13.202	18.036	18.005	17.283	17.825	4.176	18.278	18.301	17.952	3.668	9.541	18.304	6.702	7.569	19.122	11.234	14.157
hsa-miR-139-3p-477906_mir	18.159	13.347	10.064	16	16.916	18.027	18.769	18.483	16.486	16.232	19.392	18.078	18.071	17.568	18.036	18.005	17.283	18.094	17.88	18.278	18.301	17.952	18.207	17.587	18.304	19.642	18.535	19.122	18.967	17.785
hsa-miR-139-5p-478312_mir	8.899	13.347	10.064	6.425	8.877	8.089	7.004	9.094	7.538	16.232	17.863	5.874	18.071	7.004	18.036	3.524	9.439	4.68	7.363	5.158	7.256	4.998	5.738	11.496	8.526	11.426	5.517	19.122	4.426	17.785
hsa-miR-140-3p-477908_mir	6.578	6.663	10.064	4.839	4.851	5.143	4.632	4.391	4.311	6.234	5.144	5.119	5.455	-1.039	6.487	2.437	6.014	5.485	5.059	4.472	4.377	1.534	4.928	6.749	7.049	5.155	4.958	6.149	4.877	6.485
hsa-miR-140-5p-477909_mir	4.319	5.298	2.572	3.77	4.706	4.375	4.033	2.486	3.827	3.556	5.877	4.739	6.339	4.405	5.828	3.513	3.198	3.387	3.481	4.921	3.661	1.897	3.006	5.223	4.824	6.548	2.847	5.118	5.838	5.714
hsa-miR-141-3p-478501_mir	-1.265	13.347	-4.679	1.287	0.962	-0.231	1.034	0.413	0.597	1.877	-0.445	3.851	15.947	1.386	-0.237	18.005	17.283	17.598	4.416	-4.082	0.784	1.155	0.584	2.332	11.619	0.46	2.456	-5.404	-1.187	-3.995
hsa-miR-142-3p-477910_mir	1.067	6.562	5.362	2.839	4.944	3.503	2.452	1.753	3.629	3.805	2.055	1.877	1.158	2.14	3.835	4.327	4.565	2.987	3.562	3.125	2.72	3.156	4.178	2.244	6.865	3.404	1.877	4.608	3.8	5.276
hsa-miR-142-5p-477911_mir	6.133	13.347	10.064	3.669	7.193	5.668	2.728	3.305	4.912	4.863	2.959	3.146	5.542	0.362	5.9	5.112	4.509	-0.216	10.395	3.564	3.387	2.769	3.593	3.456	18.304	2.069	3.264	4.646	5.682	6.985
hsa-miR-143-3p-477912_mir	-0.541	-0.195	-2.97	-2.613	-2.358	-1.944	-1.691	-1.985	-2.081	1.012	-0.263	-1.211	-1.544	-0.753	0.646	-2.41	-1.733	-1.976	-1.391	-0.085	-2.805	-3.472	-2.56	-0.49	-1.193	2.176	-3.105	-1.481	1.267	0.329
hsa-miR-145-5p-477916_mir	-1.749	-2.974	-0.474	-4.052	-4.149	-2.023	-1.611	-3.987	-4.406	-1.964	-0.417	-2.615	-1.933	-1.091	-0.792	-3.065	-2.993	-3.206	-2.594	-1.124	-2.917	-3.575	-2.819	-1.663	-1.277	0.958	-4.659	-1.306	0.979	-0.001
hsa-miR-146a-5p-478399_mir	2.748	5.81	-1.783	3.612	2.422	1.336	3.173	2.795	3.204	5.226	1.891	5.133	5.264	2.673	4.189	3.64	6.211	2.882	4.645	3.367	4.469	2.608	3.827	3.154	6.082	2.988	2.951	4.084	5.051	0.826
hsa-miR-146b-3p-478715_mir	18.159	13.347	10.064	16	16.916	18.027	18.769	14.346	16.486	16.232	19.392	18.078	18.071	17.568	18.036	18.005	17.283	18.094	17.88	12.447	18.301	17.952	18.207	17.587	18.304	19.642	18.535	19.122	18.967	17.785
hsa-miR-146b-5p-478513_mir	4.841	6.713	1.426	5.481	10.133	9.383	7.583	5.098	4.746	8.216	1.533	5.231	6.381	3.429	7.331	4.903	6.79	6.25	7.257	7.353	5.865	4.396	6.956	6.148	5.4	6.327	5.02	6.062	7.717	0.252
hsa-miR-147a-478514_mir	18.159	13.347	10.064	15.042	16.916	18.027	18.769	14.989	16.486	16.232	15.43	15.51	18.071	17.568	18.036	18.005	17.283	15.367	17.88	18.278	18.301	14.468	16.117	17.587	18.304	13.329	14.489	19.122	11.146	17.785
hsa-miR-147b-478717_mir	18.159	13.347	10.064	9.711	16.916	18.027	18.769	9.903	16.486	5.535	6.513	8.732	18.071	4.756	12.638	11.545	17.283	8.678	17.88	8.375	10.578	17.952	10.315	8.763	18.304	9.87	7.318	9.451	6.338	17.785
hsa-miR-148a-3p-477814_mir	3.658	1.097	1.55	-0.237	0.515	0.163	1.21	-0.946	1.448	0.587	-1.673	1.757	1.751	0.128	0.528	0.306	-0.219	0.044	1.193	1.104	1.029	0.334	2.759	1.171	-0.684	-0.238	0.582	1.238	2.383	0.089
hsa-miR-148b-3p-477824_mir	3.657	2.838	3.818	1.875	3.472	4.01	3.79	2.705	4.687	3.825	2.598	4.193	3.769	3.269	3.561	3.776	3.845	3.035	3.611	2.794	3.741	2.179	2.097	3.502	3.716	5.171	2.862	3.283	3.398	4.53
hsa-miR-149-5p-477917_mir	3.196	5.268	10.064	5.335	7.856	6.021	8.579	4.47	7.47	7.608	8.649	7.157	5.589	7.694	6.942	7.047	6.908	5.873	5.562	7.303	7.271	4.677	6.961	7.396	4.06	5.333	6.73	7.66	9.841	6.626
hsa-miR-150-5p-477918_mir	2.315	6.87	-0.888	1.361	2.147	3.508	3.497	2.445	0.564	2.657	2.952	1.389	4.123	3.944	2.619	4.461	1.592	1.372	4.337	3.151	1.837	0.459	3.134	2.002	7.969	2.559	-0.416	0.873	4.013	3.731
hsa-miR-152-3p-477921_mir	4.002	3.273	3.978	4.719	4.64	6.099	7.101	4.603	4.965	5.896	5.662	6.23	7.013	5.38	7.56	4.449	4.817	5.109	5.16	6.682	5.05	3.771	5.23	5.212	4.844	5.399	4.313	7.845	8.415	6.72
hsa-miR-153-3p-477922_mir	6.888	11.951	5.071	5.576	7.418	8.57	8.353	8.004	3.695	5.795	6.142	8.495	7.676	7.071	7.803	7.1	8.534	8.488	8.169	7.54	7.919	6.852	7.682	6.378	8.072	11.232	6.311	5.588	7.284	7.451
hsa-miR-154-5p-477925_mir	9.085	6.745	6.39	7.478	7.356	7.721	8.17	7.244	7.11	7.62	9.463	6.484	6.475	9.239	7.9	8.158	8.867	7.646	6.261	8.072	7.287	4.968	6.294	8.538	10.339	10.574	6.473	9.618	9.968	9.194
hsa-miR-155-5p-477927_mir	5.414	4.768	1.483	2.927	6.456	5.293	3.186	4.736	4.97	4.432	4.053	3.924	4.555	5.929	4.609	5.868	5.758	4.654	3.789	4.488	4.653	4.327	4.547	3.143	4.779	5.055	2.799	5.479	3.833	5.972
hsa-miR-15a-5p-477858_mir	3.017	1.277	1.796	1.758	0.391	0.586	0.762	1.017	-0.254	1.449	1.251	1.619	4.399	0.351	2.49	-1.511	1.867	2.269	5.632	1.886	1.656	1.39	-0.099	3.125	-0.849	2.373	1.813	0.691	1.502	1.762
hsa-miR-15b-5p-478313_mir	3.496	12.299	-2.803	5.936	4.075	16.513	5.026	3.094	14.413	4.082	5.228	17.37	-1.134	16.041	3.543	17.203	8.2	7.321	2.991	2.662	-0.847	16.81	-1.125	-0.764	3.363	2.073	3.788	0.831	4.148	3.741
hsa-miR-17-5p-478447_mir	-0.394	0.181	1.432	-0.03	2.972	2.716	0.636	1.565	1.053	0.21	1.054	0.497	1.707	2.043	0.617	0.808	2.191	1.982	0.732	0.653	2.452	0.8	0.694	-0.422	0.633	-0.061	1.849	2.236	2.044	0.911
hsa-miR-181a-5p-477857_mir	1.183	1.273	-2.733	0.617	1.813	1.606	2.212	-0.247	2.075	1.468	1.914	1.383	0.985	1.88	1.658	1.76	1.691	2.885	0.446	1.102	1.329	0.895	0.366	1.265	1.088	1.133	2.692	2.286	1.916	2.039
hsa-miR-181b-5p-478583_mir	2.973	1.926	-0.517	1.204	2.687	3.267	2.868	1.856	1.657	1.613	1.722	2.356	1.707	3.343	2.207	2.954	2.718	3.474	1.063	3.212	2.799	2.17	1.293	3.072	1.501	3.349	3.764	3.952	3.35	2.743
hsa-miR-181c-5p-477934_mir	0.52	0.447	-0.375	0.653	2.037	2.008	2.432	0.184	2.022	1.29	1.994	1.995	1.039	2.269	1.844	2.567	2.27	2.866	1.375	2.086	2.654	1.275	1.434	1.97	1.078	1.563	2.88	1.599	4.077	2.136
hsa-miR-181d-5p-479517_mir	6.422	7.054	10.064	5.894	8.08	7.537	7.608	6.739	6.929	5.808	5.925	7.727	7.82	7.192	6.332	6.639	7.472	8.31	6.557	7.101	8.459	7.392	7.018	8.027	4.764	6.672	8.602	7.788	10.541	8.011
hsa-miR-182-5p-477935_mir	1.732	0.248	-0.958	1.803	5.748	3.453	3.667	3.145	2.173	0.292	3.097	3.247	0.943	3.448	1.661	3.263	2.703	1.161	1.35	3.016	1.828	1.904	3.215	2.43	6.824	3.991	5.592	4.297	2.808	3.173
hsa-miR-183-5p-477937_mir	4.484	1.427	-1.235	3.837	6.66	5.169	6.259	5.736	4.994	3.178	4.271	5.184	1.007	7.745	4.019	3.719	5.03	4.113	3.031	3.762	3.133	5.357	4.654	5.518	18.304	7.906	9.319	5.739	3.411	4.159
hsa-miR-184-477938_mir	18.159	13.347	8.413	6.88	16.916	-13.475	18.769	9.205	12.782	16.232	6.11	9.674	18.071	17.568	18.036	18.005	17.283	18.094	17.88	18.278	18.301	17.952	18.207	17.587	18.304	19.642	18.535	19.122	18.967	17.785
hsa-miR-185-5p-477939_mir	7.77	6.419	3.353	5.887	8.025	6.816	7.922	7.387	5.989	4.645	4.393	7.968	7.689	7.204	7.639	6.741	6.396	6.794	5.401	5.846	7.853	5.366	6.819	6.751	6.923	9.348	7.468	7.419	8.111	8.552
hsa-miR-186-5p-477940_mir	3.686	3.444	2.041	1.897	3.657	4.412	3.638	3.396	3.216	1.895	2.862	3.654	3.788	4.635	4.114	3.361	2.884	3.651	4.079	3.892	2.824	2.519	3.166	3.824	3.548	4.544	3.114	5.269	4.658	5.798
hsa-miR-187-3p-477941_mir	4.091	6.494	-1.732	3.715	4.761	4.949	4.084	6.632	4.301	5.366	4.039	3.526	7.675	5.376	7.522	4.55	4.074	3.42	6.854	5.841	5.993	4.985	7.574	6.399	3.809	3.656	6.082	5.3	10.794	4.906
hsa-miR-188-3p-477942_mir	10.258	13.347	10.064	9.814	10.406	11.538	7.275	9.254	8.95	6.343	7.864	10.293	14.262	9.169	8.354	8.361	10.771	9.979	9.942	10.247	8.406	8.165	6.433	10.644	9.792	13.619	9.335	5.813	9.04	11.351
hsa-miR-18a-5p-478551_mir	6.44	6.906	10.064	5.208	5.39	5.785	2.369	3.908	5.565	3.403	18.461	5.922	0.875	16.447	1.279	17.159	6.705	11.136	3.233	6.417	0.853	2.508	6.771	1.885	7.512	4.182	8.314	4.995	2.303	2.518
hsa-miR-18b-5p-478584_mir	18.055	13.134	10.064	16	14.037	18.027	18.519	17.55	15.075	16.232	18.49	17.848	16.59	17.568	16.658	17.319	11.296	18.094	13.077	13.644	18.279	17.742	18.207	17.587	9.019	18.134	13.058	17.246	17.388	17.136
hsa-miR-190a-5p-478358_mir	7.333	8.369	10.064	5.663	8.287	5.597	7.546	5.617	1.437	5.204	8.423	8.749	5.062	5.211	8.809	3.608	0.83	9.141	7.737	5.45	5.462	7.798	8.047	5.199	5.595	4.715	7.548	6.69	9.655	8.883
hsa-miR-191-5p-477952_mir	2.737	-0.158	0.127	0.889	3.011	3.613	2.443	2.299	1.428	2.407	1.366	2.031	2.138	2.301	-0.569	1.77	1.391	2.106	2.422	2.446	2.71	1.346	1.74	2.294	2.844	1.552	2.35	3.286	3.187	3.393
hsa-miR-192-5p-478262_mir	6.007	0.987	1.589	5.717	6.903	8.079	6.872	5.999	4.157	4.656	6.868	5.656	3.353	5.507	7.143	3.689	6.212	2.272	6.337	5.259	7.369	4.504	3.187	5.193	5.035	7.49	0.709	7.492	6.164	5.98
hsa-miR-193a-3p-478306_mir	4.473	4.797	3.088	3.514	4.801	5.098	5.645	3.408	3.74	4.967	4.516	6.014	5.99	4.35	5.973	4.841	5.467	4.525	2.607	4.166	5.84	4.871	3.642	4.798	4.089	4.075	5.011	5.084	3.617	6.656
hsa-miR-193a-5p-477954_mir	6.198	4.486	0.56	4.649	5.611	5.274	5.571	5.874	6.021	5.827	6.657	6.191	4.994	6.205	7.964	6.935	7.682	6.149	5.773	6.651	6.325	5.764	4.61	6.025	5.418	9.034	6.131	6.625	6.148	6.1
hsa-miR-193b-3p-478314_mir	3.885	2.583	0.98	2.322	4.23	4.942	2.826	3.334	2.71	2.867	4.021	2.893	3.319	4.548	3.302	3.395	3.64	2.793	2.989	3.836	3.258	1.568	2.116	2.748	4.24	5.255	1.435	4.172	3.128	5.731
hsa-miR-194-5p-477956_mir	6.829	6.503	4.994	5.247	7.378	6.722	7.316	5.99	4.833	4.783	5.585	7.475	5.739	6.291	8.374	4.785	6.728	2.318	6.691	5.523	6.953	6.884	7.05	6.946	7.447	6.064	6.432	6.618	6.027	7.15
hsa-miR-195-5p-477957_mir	2.759	3.388	2.856	-0.477	0.364	0.619	1.594	1.694	-0.018	4.434	1	1.051	1.718	2.232	2.04	-0.014	1.291	-0.198	2.724	0.751	0.806	-0.655	1.104	2.455	0.842	4.708	-0.241	2.206	4.815	2.982
hsa-miR-196b-5p-478585_mir	3.424	4.984	5.371	3.14	5.464	5.846	5.318	4.18	3.51	4.634	7.093	4.767	4.079	5.55	3.507	4.689	4.328	3.153	3.969	5.398	4.349	3.736	5.055	4.836	5.147	5.244	4.118	6.457	6.736	3.432
hsa-miR-197-3p-477959_mir	1.436	-0.381	-5.455	1.311	1.665	2.801	2.591	-0.647	1.995	2.205	-0.321	3.635	1.918	4.09	2.456	2.264	2.733	1.786	0.877	1.639	3.321	-0.951	2.263	2.128	2.592	2.756	-1.568	1.737	2.802	3.004
hsa-miR-198-478749_mir	18.159	13.347	10.064	16	16.916	18.027	18.769	18.483	16.486	16.232	19.392	18.078	18.071	17.568	12.153	18.005	17.283	18.094	17.88	18.278	18.301	17.952	18.207	10.851	18.304	19.642	18.535	19.122	18.967	17.785
hsa-miR-199a-3p_hsa-miR-199b-3p-477961_mir	0.507	0.077	-1.952	-1.835	-2.251	-0.407	-0.373	-1.496	-2.089	-0.51	0.705	-2.474	-0.709	0.505	0.275	-0.351	-0.752	-1.283	-1.911	-0.126	-0.673	-1.615	-1.033	-0.839	-2.519	0.379	-1.123	-0.381	2.116	1.705
hsa-miR-199a-5p-478231_mir	-0.7	-0.084	-2.411	2.03	1.547	1.878	-0.396	-3.178	-4.345	0.226	-1.401	0.378	3.29	12.448	2.682	2.479	-1.431	2.837	0.336	2.019	1.2	-0.445	0.928	1.316	-0.422	-1.08	2.227	-1.937	4.944	3.574
hsa-miR-199b-5p-478486_mir	2.338	0.841	10.064	2.383	2.041	4.729	3.771	1.926	-0.707	-1.96	3.816	-0.733	4.97	4.228	4.071	1.987	3.309	3.598	3.361	4.147	4.492	3.026	2.436	4.146	5.772	0.232	1.693	1.354	6.18	5.879
hsa-miR-19a-3p-479228_mir	-2.351	2.298	-0.041	3.86	4.839	3.532	0.949	1.411	2.267	2.607	-1.067	3.972	5.527	3.182	-0.929	-4.236	4.507	5.648	6.244	4.964	4.967	-0.89	3.7	4.441	3.379	-2.035	4.145	-0.862	1.708	14.303
hsa-miR-19b-3p-478264_mir	4.791	-5.876	9.084	3.186	6.426	4.551	-1.915	5.248	13.969	12.745	1.963	2.837	7.797	14.719	1.576	15.328	5.283	15.866	5.648	15.934	4.522	3.594	1.232	5.269	4.65	5.084	3.079	-1.016	6.438	5.133
hsa-miR-200a-3p-478490_mir	-4.345	-1.358	-2.766	0.295	-7.36	-3.509	-2.342	-2.963	0.672	-3.393	-2.442	1.07	-1.322	-0.516	0.698	1.978	0.702	0.12	-1.486	-1.053	-0.223	-1.977	-2.761	-0.544	7.761	-0.457	2.73	-1.171	1.05	1.186
hsa-miR-200b-3p-477963_mir	-1.351	-3.723	-6.194	-1.805	-0.422	-1.744	-2.087	-2.274	-0.72	-2.521	-1.558	-0.887	-1.623	-0.047	-2.632	-1.412	-0.822	-0.499	-2.761	-3.576	-1.877	-2.094	-0.937	-1.729	2.703	-2.671	-0.469	-2.691	-1.497	-1.366
hsa-miR-200c-3p-478351_mir	-2.726	0.185	-8.794	0.535	1.522	0.687	1.231	1.99	-2.133	0.798	2.457	1.509	-1.763	1.906	0.067	-2.199	2.802	-0.69	-0.225	1.606	1.16	2.395	1.207	1.342	1.55	-1.605	3.457	-1.748	0.379	-2.244
hsa-miR-202-3p-478417_mir	18.159	13.347	10.064	16	16.916	18.027	18.769	18.483	16.486	16.232	19.392	18.078	18.071	17.568	18.036	18.005	17.283	18.094	17.88	18.278	18.301	17.952	18.207	17.587	18.304	19.642	18.535	19.122	18.967	17.785
hsa-miR-203a-3p-478316_mir	7.063	3.246	5.311	8.766	5.909	6.65	5.534	2.88	5.427	4.376	8.275	7.256	5.648	8.404	6.788	7.69	6.52	6.93	5.097	3.127	6.569	7.481	4.302	6.543	18.304	8.516	5.918	6.869	6.623	4.812
hsa-miR-204-5p-478491_mir	6.333	2.468	-1.802	6.125	6.071	7.239	6.232	4.954	2.134	10.146	1.087	3.584	5.362	7.404	5.13	5.528	6.165	5.152	-1.04	6.501	3.11	0.194	6.446	4.179	5.441	13.482	6.083	4.883	8.471	10.797
hsa-miR-205-5p-477967_mir	3.487	-0.801	-0.203	1.132	1.225	1.89	4.475	-1.607	1.397	1.216	-0.445	0.021	-0.76	1.369	0.792	2.609	1.075	2.152	-0.328	0.515	2.805	2.697	2.528	-0.006	8.434	2.004	4.065	1.357	18.967	3.387
hsa-miR-208a-3p-477819_mir	18.159	8.052	10.064	16	16.916	18.027	18.769	18.483	16.486	16.232	19.392	18.078	15.033	17.568	18.036	14.098	17.283	18.094	17.88	18.278	18.301	17.952	14.903	17.587	16.463	16.339	18.535	19.122	18.967	17.785
hsa-miR-208b-3p-477806_mir	18.159	13.347	10.064	8.449	14.953	8.555	11.473	10.554	10.175	16.232	19.392	9.201	9.487	17.568	18.036	18.005	17.283	18.094	17.88	10.243	12.461	8.309	11.736	12.174	7.376	12.306	9.472	5.219	18.967	10.29
hsa-miR-20a-5p-478586_mir	2.501	-2.641	-4.582	1.672	2.337	3.481	1.703	2.961	1.467	2.364	2.367	3.733	2.875	1.301	3.394	-0.622	4.049	4.006	3.199	1.638	3.871	2.293	0.89	2.237	1.901	3.285	3.075	2.822	3.29	3.307
hsa-miR-20b-5p-477804_mir	6.826	3.071	-2.918	2.301	4.641	5.519	5.896	0.569	1.175	-2.085	6.13	6.147	2.129	5.578	1.018	4.164	6.441	6.339	2.717	3.377	4.541	5.298	3.102	2.956	4.398	2.569	1.152	5.39	5.99	4.069
hsa-miR-21-5p-477975_mir	-1.019	-2.763	-3.928	-2.018	-1.915	-1.06	-3.393	-3.928	-2.274	-3.556	-1.854	-3.045	-1.643	-2.894	-0.891	-2.528	-1.656	-1.954	-2.349	-1.647	-2.413	-3.617	-3.054	-2.96	-0.253	-0.895	-3.108	-0.91	-0.62	-1.638
hsa-miR-210-3p-477970_mir	0.843	1.359	4.135	3.487	4.826	4.845	4.19	3.282	2.195	1.867	0.888	4.356	3.243	3.678	2.506	2.272	3.218	4.395	1.521	2.457	3.149	3.543	1.807	0.649	4.298	1.822	4.927	3.702	3.609	2.929
hsa-miR-211-5p-478507_mir	18.159	13.347	10.064	16	16.916	18.027	18.769	18.483	16.486	16.232	19.392	18.078	18.071	17.568	18.036	18.005	17.283	18.094	17.88	18.278	18.301	17.952	18.207	17.587	8.667	19.642	18.535	19.122	18.967	17.785
hsa-miR-2110-477971_mir	6.257	9.348	2.075	7.276	8.061	8.392	5.939	8.05	7.188	7.7	8.479	9.022	7.518	8.396	5.442	7.891	5.282	8.069	6.981	8.462	7.53	7.686	8.006	6.588	8.55	9.298	8.058	7.84	7.779	7.844
hsa-miR-212-3p-478318_mir	12.75	13.347	10.064	6.44	9.689	12.565	9.616	6.713	7.835	7.667	9.849	7.513	10.858	10.194	18.036	6.094	9.655	8.82	9.431	9.678	8.298	7.267	9.337	7.611	9.682	9.919	6.949	10.941	8.516	9.867
hsa-miR-214-3p-477974_mir	3.971	2.137	1.249	1.066	1.158	2.541	1.896	1.345	1.691	0.691	3.88	1.424	1.922	2.898	2.732	1.833	2.1	2.279	-0.252	3.345	1.69	0.783	1.433	1.504	0.286	5.073	1.488	2.26	5.31	4.186
hsa-miR-215-5p-478516_mir	13.444	13.347	3.141	9.386	8.996	10.994	8.09	8.364	5.814	12.714	7.941	8.194	7.162	5.688	18.036	6.851	10.903	6.514	17.88	7.987	18.301	8.628	7.837	8.127	13.516	6.315	9.469	8.862	6.746	17.785
hsa-miR-216a-5p-477976_mir	10.064	13.347	5.498	8.921	10.859	9.85	11.011	11.243	8.246	11.984	11.704	9.423	9.463	9.814	12.548	18.005	17.283	13.932	6.193	8.259	8.62	10.242	18.022	7.372	8.28	8.229	11.044	12.018	10.381	11.153
hsa-miR-216b-5p-479456_mir	18.159	13.347	10.064	7.552	16.916	18.027	18.769	18.483	16.486	16.232	19.392	18.078	10.437	11.294	18.036	18.005	17.283	12.505	17.88	17.136	13.401	12.293	12.678	14.425	10.222	16.602	18.535	19.122	16.778	17.785
hsa-miR-217-478773_mir	18.159	13.347	10.064	16	16.916	18.027	18.769	18.483	16.486	14.756	19.392	18.078	15.724	17.568	18.036	18.005	17.283	18.094	17.88	18.278	18.301	17.952	18.207	17.587	10.988	19.642	18.535	19.122	18.967	17.785
hsa-miR-218-5p-477977_mir	1.556	5.19	3.413	2.875	4.21	4.667	3.497	5.945	3.826	6.551	5.263	4.169	1.767	3.908	6.394	3.768	3.487	3.314	1.534	5.716	3.402	3.333	3.373	3.636	5.119	3.331	2.616	2.012	3.928	5.7
hsa-miR-219a-1-3p-477978_mir	18.159	13.347	10.064	16	16.916	18.027	18.769	18.483	16.486	16.232	13.657	18.078	15.739	17.568	18.036	18.005	17.283	18.094	17.88	18.278	18.301	17.952	18.207	17.587	18.304	15.212	18.535	19.122	18.967	17.785
hsa-miR-219a-2-3p-477979_mir	13.506	13.347	10.064	16	16.916	18.027	18.769	18.483	16.486	9.641	19.392	18.078	7.719	17.568	15.068	18.005	17.283	18.094	17.88	18.278	18.301	11.92	18.207	17.587	18.304	19.642	18.535	13.718	18.967	17.785
hsa-miR-219a-5p-477980_mir	8.059	6.037	10.064	5.128	6.781	8.356	4.899	6.256	5.399	-0.322	5.241	6.618	2.087	7.125	5.77	5.747	7.557	7.839	6.117	7.076	6.692	5.652	6.013	4.908	7.797	7.859	5.907	6.688	5.446	4.448
hsa-miR-22-3p-477985_mir	0.042	-0.83	-0.403	-0.273	0.028	1.094	2.157	-0.083	-0.355	-0.385	0.629	18.078	1.088	0.118	2.237	0.132	1.084	0.744	9.938	0.272	1.459	-0.015	-0.445	0.002	0.902	2.253	18.535	3.612	2.187	-0.269
hsa-miR-221-3p-477981_mir	3.282	-0.006	-1.333	-0.075	0.273	2.26	1.703	0.974	-0.339	-0.644	1.086	1.295	1.313	2.5	2.13	0.347	1.096	0.408	0.441	1.621	0.3	0.181	1.187	0.729	0.563	2.382	-0.343	4.14	3.351	-1.506
hsa-miR-222-3p-477982_mir	6.233	4.445	1.807	2.518	3.768	3.407	3.937	2.998	1.675	4.741	4.922	4.201	5.234	4.449	4.608	3.499	3.238	2.263	3.868	3.624	3.638	1.722	3.409	4.71	3.729	5.243	3.041	5.594	5.371	5.414
hsa-miR-223-3p-477983_mir	4.007	1.89	3.244	3.747	2.175	3.341	4.284	-0.099	2.235	2.41	1.178	4.093	4.239	3.526	0.353	5.082	4.4	2.491	0.093	0.828	0.211	0.491	1.889	0.776	4.859	1.856	1.05	3.536	4.621	4.433
hsa-miR-224-5p-477986_mir	7.266	2.945	5.02	6.249	8.334	7.244	6.484	6.384	8.23	6.051	7.681	6.886	6.305	8.988	8.578	6.96	4.301	7.221	4.724	9.906	7.36	7.12	2.374	5.812	6.457	5.247	5.966	8.619	9.881	8.259
hsa-miR-23a-3p-478532_mir	2.85	12.155	-5.604	0.838	3.101	1.581	2.109	0.61	2.214	-0.608	-0.855	3.213	-0.363	2.776	1.15	1.695	3.145	0.808	-0.102	1.116	2.034	-2.162	1.726	0.624	2.161	1.846	1.582	2.845	3.251	3.928
hsa-miR-23b-3p-478602_mir	5.273	-1.195	0.067	0.587	1.943	1.911	18.769	0.621	1.407	0.742	6.921	0.945	0.755	4.544	2.441	18.005	1.343	0.402	0.517	1.317	1.516	-0.127	0.087	2.434	4.865	6.481	0.064	19.004	18.967	2.936
hsa-miR-24-3p-477992_mir	1.363	0.052	-2.416	-1.664	-0.787	0.328	-1.582	-1.685	-1.826	-2.322	-0.181	-2.398	-0.455	0.716	-0.616	-1.477	-0.805	-1.12	-1.51	-1.75	-0.377	-1.017	-1.434	-0.279	0.87	1.775	-2.868	-2.399	1.342	1.823
hsa-miR-25-3p-477994_mir	1.617	1.476	-1.401	-0.241	0.44	1.128	0.356	-2.087	-0.295	-0.405	0.326	0.46	-2.353	3.246	-0.777	1.895	1.4	0.867	-1.434	-0.687	0.705	1.668	-2.238	0.27	1.821	1.805	0.375	-0.167	2.271	1.713
hsa-miR-26a-5p-477995_mir	-1.915	-0.569	-0.922	-2.425	-1.133	-1.927	-1.356	-2.094	-2.115	-0.673	-2.058	-1.533	-2.404	-4.331	-1.008	-1.657	-0.745	-2.567	-0.72	-1.406	-1.115	-2.909	-2.088	-1.132	-0.807	0.495	-3.087	-0.859	-0.121	-1.108
hsa-miR-26b-5p-478418_mir	0.208	1.746	-0.635	-0.676	-0.137	-0.225	0.034	-0.442	-0.415	1.444	0.827	-1.431	0.566	2.03	0.038	1.831	-3.921	0.952	-5.756	-0.02	-1.782	0.371	-2.148	-3.371	1.806	1.16	-4.883	0.479	1.711	2.296
hsa-miR-27a-3p-478384_mir	-1.441	0.061	0.779	0.55	-4.556	2.038	-0.086	-0.387	0.4	-0.063	-2.25	-1.952	-2.213	-1.189	0.519	1.048	0.554	-1.707	-0.344	-2.764	0.712	-1.162	-5.122	-3.048	2.988	-1.979	-0.489	0.73	1.617	-1.464
hsa-miR-27b-3p-478270_mir	2.872	1.564	-0.819	-1.058	-1.483	-0.34	-3.374	-1.595	-0.845	0.006	15.733	-0.804	-2.432	0.349	1.022	2.682	0.731	-0.332	1.398	0.294	-2.024	-3.095	-3.518	-2.062	2.904	16.237	-5.277	1.286	2.588	1.496
hsa-miR-28-3p-477999_mir	5.597	5.62	1.736	4.599	5.717	5.116	2.335	6.791	3.07	1.884	4.392	2.196	5.724	6.326	6.284	4.986	6.148	4.104	6.333	6.441	6.38	3.797	2.136	5.683	5.354	6.341	4.737	7.317	7.132	6.593
hsa-miR-28-5p-478000_mir	2.042	-1.36	3.932	3.476	4.096	4.791	3.613	2.058	3.532	0.783	5.289	2.107	2.957	2.343	5.039	3.303	5.003	4.131	3.517	3.724	2.655	3.591	2.123	3.251	3.001	2.341	2.377	2.963	4.507	5.05
hsa-miR-296-3p-478790_mir	18.159	13.347	10.064	16	16.916	18.027	18.769	18.483	16.486	16.232	19.392	18.078	18.071	17.568	18.036	18.005	17.283	18.094	17.88	18.278	18.301	17.952	18.207	17.587	12.057	19.642	18.535	19.122	18.967	17.785
hsa-miR-296-5p-477836_mir	9.399	8.459	10.064	6.574	7.934	8.43	9.848	7.173	6.405	7.944	9.368	7.005	10.608	9.871	9.045	7.002	6.583	7.39	9.451	8.635	8.018	7.355	7.232	7.695	5.048	12.147	6.363	8.396	11.145	12.844
hsa-miR-298-478430_mir	18.159	13.347	10.064	16	16.916	18.027	18.769	18.483	16.486	16.232	19.392	18.078	18.071	17.568	18.036	18.005	17.283	18.094	17.88	18.278	18.301	17.952	18.207	17.587	18.304	19.642	18.535	19.122	18.967	17.785
hsa-miR-299-3p-478792_mir	18.159	13.347	3.982	8.861	5.364	18.027	5.407	7.142	6.193	16.232	19.392	5.595	18.071	17.568	18.036	18.005	17.283	11.85	17.88	7.021	6.188	5.542	4.784	4.382	18.304	19.642	6.801	7.015	18.967	17.785
hsa-miR-299-5p-478793_mir	18.159	13.347	10.064	8.545	11.925	11.203	10.715	6.825	7.419	8.745	13.538	7.973	18.071	9.705	11.666	15.815	17.283	7.518	11.699	13.145	11.124	6.789	11.181	7.862	10.142	19.642	6.411	12.625	13.802	17.785
hsa-miR-29a-3p-478587_mir	2.263	2.742	1.794	-1.375	1.433	-0.59	-0.483	1.97	0.842	-1.04	-3.19	0.013	-0.098	0.183	-0.794	1.4	1.588	1.362	1.98	1.149	-3.138	0.057	-4.333	3.033	2.858	1.207	-0.928	2.44	0.696	0.764
hsa-miR-29b-3p-478369_mir	1.915	2.799	3.4	0.005	-0.726	1.027	0.647	0.464	0.932	1.337	-0.859	0.64	0.985	0.378	2.558	1.398	1.696	-3.244	0.764	1.457	0.134	-0.01	0.732	0.074	2.837	1.527	-0.557	2.795	1.341	2.015
hsa-miR-29c-3p-479229_mir	1.403	1.004	3.391	1.708	0.028	-0.571	1.762	1.082	-1.902	5.069	1.891	2.098	0.157	2.18	4.034	0.254	2.524	0.929	2.179	1.553	1.635	0.537	-0.299	1.528	3.306	1.203	0.307	1.414	2.853	0.335
hsa-miR-301a-3p-477815_mir	4.267	7.431	5.786	6.662	7.189	6.692	4.969	5.724	4.721	5.959	6.06	7.142	4.779	7.584	7.767	5.662	7.795	7.7	5.849	5.951	6.014	6.525	3.751	5.839	6.13	5.01	5.809	4.831	5.296	7.397
hsa-miR-301b-3p-477825_mir	7.321	3.657	10.064	7.071	16.916	8.33	5.095	5.998	9.347	4.328	6.501	8.305	5.578	10.728	6.326	8.807	10.889	10.426	4.895	7.099	6.402	9.582	5.012	6.166	8.214	7.557	7.812	5.306	4.744	4.969
hsa-miR-302a-3p-478006_mir	18.159	13.347	10.064	16	16.916	18.027	18.769	18.483	16.486	16.232	19.392	18.078	18.071	17.568	18.036	18.005	17.283	18.094	17.88	18.278	18.301	17.952	18.207	17.587	18.304	19.642	18.535	19.122	18.967	17.785
hsa-miR-302b-3p-478591_mir	18.159	13.347	10.064	16	16.916	18.027	15.719	18.483	14.996	16.232	16.689	13.57	8.871	17.568	14.395	18.005	-2.026	10.061	17.778	18.278	17.879	17.952	18.207	15.203	15.174	19.642	18.481	14.224	18.967	17.785
hsa-miR-302c-3p-478509_mir	18.159	13.347	10.064	16	16.916	18.027	18.769	18.483	16.486	16.232	19.392	18.078	18.071	17.568	18.036	18.005	17.283	18.094	17.88	18.278	18.301	17.952	18.207	17.587	18.304	19.642	18.535	19.122	18.967	17.785
hsa-miR-30b-5p-478007_mir	-0.53	0.294	-1.035	-1.123	-0.499	-1.386	-1.057	-1.476	-0.851	0.375	0.269	-0.342	-1.767	-0.056	-0.421	0.551	-0.732	-0.308	-2.013	-0.649	-1.964	0.063	-1.413	-3.177	0.131	-0.588	-1.986	0.468	1.077	0.525
hsa-miR-30c-5p-478008_mir	1.693	-0.944	1.518	0.15	1.689	0.992	1.543	-1.135	-0.24	1.747	-0.391	1.178	0.072	1.787	2.152	0.823	1.699	1.521	0.649	0.742	-1.357	0.715	1.356	1.93	1.261	1.401	0.834	2.206	2.227	-0.79
hsa-miR-30e-5p-479235_mir	7.454	13.347	10.064	5.815	7.45	5.397	6.731	5.071	16.486	16.232	19.392	5.495	18.071	7.633	18.036	18.005	17.283	6.53	17.88	4.727	6.484	17.952	7.866	17.587	18.304	6.884	4.883	5.29	5.593	7.447
hsa-miR-31-5p-478015_mir	6.285	0.997	0.592	5.776	6.099	4.017	2.751	4.174	2.113	-0.535	2.041	1.734	8.788	2.62	9.448	1.96	7.172	7.446	-0.321	9.491	9.095	5.331	4.639	1.687	2.049	4.772	5.959	9.624	5.465	8.621
hsa-miR-32-5p-478026_mir	4.037	3.561	10.064	2.954	4.586	3.437	4.219	2.749	2.645	3.826	3.958	5.069	2.93	3.656	6.115	4.254	4.716	3.915	3.243	3.172	2.478	4.175	3.08	2.639	4.066	2.633	4.961	2.872	2.789	3.809
hsa-miR-320a-478594_mir	4.923	2.814	0.648	2.297	3.782	3.907	3.061	3.739	3.286	2.248	4.118	2.479	4.452	6.161	4.199	4.937	4.895	4.375	3.907	4.097	3.983	2.566	3.27	3.624	3.214	4.896	2.809	4.433	4.479	5.68
hsa-miR-323a-3p-477853_mir	11.062	6.762	8.459	14.695	11.927	10.677	7.06	10.973	12.673	11.154	13.998	8.216	8.808	16.244	9.696	12.216	15.156	12.621	9.945	13.232	11.358	13.317	9.347	9.1	10.796	6.135	13.447	9.761	11.889	9.211
hsa-miR-323b-5p-478826_mir	17.611	13.347	10.064	16	16.916	16.665	18.769	18.483	16.486	16.232	19.392	18.078	18.071	17.568	18.036	18.005	17.283	18.094	17.88	18.278	18.301	17.952	18.207	17.587	18.304	19.626	15.93	19.122	18.967	17.785
hsa-miR-324-3p-478023_mir	3.744	3.194	10.064	3.543	5.362	6.044	5.913	5.641	4.537	4.635	4.267	4.866	6.952	6.681	3.576	3.605	5.295	4.952	6.248	5.436	5.909	4.974	5.414	5.305	5.406	5.019	5.394	5.139	7.18	6.073
hsa-miR-324-5p-478024_mir	2.707	2.962	1.375	2.088	3.624	4.406	3.674	3.58	3.048	1.698	3.962	3.224	3.379	4.63	3.951	1.961	3.696	4.436	3.129	4.657	3.808	3.121	2.665	3.424	2.943	3.613	4.146	4.49	4.923	4.556
hsa-miR-325-478025_mir	11.413	13.347	9.845	13.168	15.822	10.766	11.008	10.45	11.22	12.963	13.267	14.926	10.277	9.597	11.826	9.688	10.1	10.915	12.106	10.522	10.284	9.485	10.836	11.939	11.086	12.034	9.862	9.647	10.207	9.844
hsa-miR-326-478027_mir	2.608	7.188	10.064	7.258	9.146	8.828	9.922	7.916	7.338	6.99	6.397	10.42	8.305	9.044	10.252	8.843	9.326	6.105	8.798	8.611	7.552	6.77	6.695	8.125	8.627	7.795	6.452	10.333	10.166	9.591
hsa-miR-328-3p-478028_mir	5.124	5.548	3.953	3.798	5.456	6.157	6.008	5.874	5.439	5.447	5.403	5.659	5.568	5.648	5.763	5.824	5.509	3.857	5.345	6.752	5.128	4	4.158	5.361	8.463	7.447	3.484	6.355	8.332	8.562
hsa-miR-329-3p-478029_mir	18.159	13.347	10.064	16	9.375	18.027	18.769	18.483	16.486	16.232	19.392	8.932	18.071	11.527	18.036	18.005	17.283	14.356	17.88	18.278	18.301	17.952	18.207	17.587	18.304	19.642	18.535	19.122	18.967	17.785
hsa-miR-330-3p-478030_mir	8.135	13.347	4.973	9.021	11.239	12.684	9.041	12.914	11.23	11.026	11.304	12.619	12.73	11.684	12.55	6.95	10.901	10.835	14.865	11.387	10.953	10.239	8.369	11.396	13.957	8.14	13.123	13.237	14.866	17.785
hsa-miR-330-5p-478830_mir	18.159	13.347	10.064	9.993	16.916	18.027	11.964	12.389	10.244	7.249	10.27	18.078	18.071	17.568	13.066	18.005	16.878	12.877	17.88	8.8	9.439	4.99	8.355	17.587	18.304	6.126	10.78	19.122	11.19	17.785
hsa-miR-331-3p-478323_mir	8.091	4.224	3.797	4.296	5.211	4.113	5.406	4.039	4.423	2.951	6.737	4.632	4.09	6.499	3.583	3.22	3.989	4.458	4.352	6.039	3.944	3.938	4.644	5.108	6.336	3.946	4.478	4.517	5.312	6.919
hsa-miR-331-5p-478032_mir	6.496	8.333	10.064	10.297	13.734	10.252	11.295	11.016	11.727	8.913	9.655	14.272	10.439	11.83	8.301	9.512	13.915	10.685	11.113	9.243	8.431	12.455	11.144	13.409	9.73	8.105	11.693	12.167	12.593	12.498
hsa-miR-335-5p-478324_mir	2.908	4.006	2.021	1.281	3.693	1.02	2.128	-3.83	2.137	-4.438	-4.169	3.052	2.601	1.097	3.583	3.141	-1.207	2.328	4.053	3.011	2.16	-2.366	1.924	0.299	2.114	-2.846	1.395	2.841	3.684	3.519
hsa-miR-337-5p-478036_mir	8.087	8.114	10.064	7.063	7.65	8.193	6.822	6.642	7.443	10.16	9.035	6.626	10.269	9.11	8.376	8.549	9.325	7.876	8.244	8.903	7.981	7.639	6.258	8.968	8.818	8.669	7.614	11.047	11.435	10.917
hsa-miR-338-3p-478037_mir	8.018	5.125	10.064	6.458	8.09	9.022	8.72	5.848	5.958	8.056	7.368	7.54	6.635	7.914	9.26	4.66	7.238	4.19	6.378	7.312	6.897	7.087	3.321	7.956	6.269	8.014	6.352	8.453	6.471	10.624
hsa-miR-339-3p-478325_mir	5.795	6.214	4.991	5.71	6.786	6.96	6.848	7.417	5.597	6.325	6.809	6.471	4.814	7.424	6.648	7.054	6.38	6.1	6.199	7.194	6.412	6.866	7.119	5.965	5.236	3.695	6.214	7.099	8.258	6.821
hsa-miR-339-5p-478040_mir	-0.519	4.542	6.266	4.015	4.539	3.751	6.159	3.028	1.804	4.259	3.603	5.835	1.762	5.21	4.959	4.588	4.076	4.435	5.404	4.269	3.998	5.063	4.616	4.093	3.43	1.868	4.864	6.151	3.804	5.4
hsa-miR-33b-5p-478479_mir	6.059	4.013	10.064	6.943	7.745	8.74	7.469	6.501	6.502	7.409	7.337	6.669	6.137	6.265	6.958	8.6	9.669	7.051	7.25	6.935	7.23	7.801	6.753	5.488	6.937	7.232	8.451	6.333	8.064	7.033
hsa-miR-340-5p-478042_mir	-1.275	3.388	0.131	4.48	6.021	4.409	5.391	5.016	4.542	4.083	4.723	6.484	4.911	5.264	7.403	4.668	5.137	5.173	5.108	5.246	5.414	3.54	3.439	4.876	2.552	4.201	3.867	4.48	4.941	5.47
hsa-miR-342-3p-478043_mir	4.312	1.154	0.106	1.946	3.693	3.067	3.965	1.942	2.115	2.182	2.974	3.16	3.616	4.412	4.147	-1.962	1.647	1.84	3.397	4.065	3.275	3.035	2.676	3.742	2.249	0.467	1.281	4.374	4.927	5.836
hsa-miR-342-5p-478044_mir	18.159	13.347	7.601	11.201	14.972	13.807	12.141	13.017	9.69	11.91	8.284	8.063	18.071	17.568	18.036	18.005	17.283	9.98	17.88	18.278	12.5	11.692	7.207	13.13	13.058	19.642	13.299	13	18.967	15.349
hsa-miR-345-5p-478366_mir	2.733	4.662	6.578	3.823	5.931	6.451	6.368	5.284	4.955	3.922	4.944	6.131	5.204	6.345	5.24	3.796	4.895	5.282	5.517	5.721	6.215	5.888	5.263	5.363	3.949	5.135	5.645	6.484	6.487	6.441
hsa-miR-346-478046_mir	18.159	13.347	10.064	16	16.916	18.027	18.769	18.483	16.486	16.232	19.392	11.34	18.071	17.568	18.036	18.005	17.283	18.094	17.88	18.278	18.301	17.952	18.207	17.587	18.304	19.642	18.535	19.122	18.967	17.785
hsa-miR-34a-5p-478048_mir	1.492	-0.006	-1.037	-0.416	0.535	1.091	0.264	0.001	0.983	0.133	-0.258	1.147	1.994	0.774	1.702	0.055	1.132	1.688	1.244	0.285	-0.03	-0.179	0.188	0.504	4.147	2.45	1.86	2.961	0.364	2.583
hsa-miR-34c-5p-478052_mir	4.672	8.62	10.064	2.123	3.513	12.333	8.438	8.242	2.659	6.75	1.927	3.45	5.069	4.243	4.231	5.207	2.699	3.879	11.577	7.1	6.205	1.704	6.947	8.386	9.432	10.617	4.016	7.482	13.67	12.659
hsa-miR-361-5p-478056_mir	3.313	1.877	1.433	1.822	3.311	3.914	2.613	2.788	3.203	3.8	3.59	3.191	2.722	3.998	4.042	2.82	3.338	3.32	2.473	3.689	2.883	2.46	2.148	3.398	2.175	4.646	2.054	3.128	3.869	4.533
hsa-miR-362-3p-478058_mir	8.633	13.347	4.738	4.248	5.334	5.24	3.085	3.482	3.198	4.837	4.89	6.463	3.112	4.511	5.278	3.135	4.592	-0.209	4.143	4.292	3.252	3.377	3.967	4.983	4.251	6.399	3.259	1.283	5.911	5.071
hsa-miR-362-5p-478059_mir	4.88	4.84	-1.163	3.731	4.76	4.449	5.173	3.88	3.089	4.114	5.669	6.465	2.981	2.764	4.535	3.334	5.051	3.05	1.056	4.164	4.11	3.007	3.726	3.783	1.66	5.796	3.125	3.112	5.674	4.061
hsa-miR-363-3p-478060_mir	5.316	4.323	9.428	0.723	4.618	5.76	9.341	4.013	3.788	0.529	2.826	5.464	4.947	5.524	2.436	5.917	4.029	2.881	6.067	6.251	4.626	4.291	4.15	2.828	1.742	3.62	5.985	4.247	5.332	3.204
hsa-miR-365a-3p_hsa-miR-365b-3p-478065_mir	5.12	5.453	2.209	2.308	4.686	3.627	3.017	3.342	3.269	-3.561	3.402	4.431	2.026	5.442	3.369	3.884	5.774	4.082	3.399	3.718	3.466	3.911	3.317	4.166	3.541	4.825	3.766	3.906	3.817	6.498
hsa-miR-367-3p-478066_mir	18.159	13.347	10.064	16	16.916	18.027	18.769	18.483	16.486	16.232	19.392	18.078	18.071	17.568	18.036	17.339	17.283	18.094	17.88	18.278	18.301	17.952	18.207	17.587	7.876	19.642	18.535	11.134	18.967	17.785
hsa-miR-369-3p-478067_mir	8.497	2.804	5.615	10.36	9.263	8.623	5.256	7.029	9.793	1.455	6.847	6.557	12.817	6.856	18.036	6.473	10.275	8.524	12.264	10.199	8.342	7.423	8.115	8.653	9.757	6.496	6.931	10.691	10.367	8.886
hsa-miR-369-5p-478068_mir	18.159	13.347	10.064	10.445	8.772	12.795	18.769	7.113	9.713	16.232	19.392	7.397	18.071	17.568	18.036	18.005	17.283	18.094	17.88	18.278	18.301	12.232	7.324	9.57	18.304	19.642	7.816	19.122	18.967	17.785
hsa-miR-370-3p-478326_mir	18.159	13.347	10.064	8.13	10.605	10.266	12.832	18.483	9.423	16.232	19.392	14.444	18.071	8.818	18.036	18.005	17.283	16.152	17.88	15.917	14.268	13.783	11.62	17.587	12.26	19.642	18.535	19.122	18.967	17.785
hsa-miR-371a-3p-478070_mir	18.159	13.347	10.064	16	16.916	18.027	18.769	18.483	16.486	16.232	9.792	18.078	18.071	17.568	18.036	18.005	17.283	18.094	17.88	18.278	18.301	17.952	18.207	17.587	18.304	19.642	18.535	19.122	18.967	17.785
hsa-miR-372-3p-478071_mir	18.159	13.347	10.064	16	16.916	18.027	18.769	18.483	16.486	16.232	19.392	18.078	18.071	17.568	18.036	18.005	17.283	18.094	17.88	18.278	18.301	17.952	18.207	17.587	18.304	19.642	15.666	19.122	18.967	17.785
hsa-miR-373-3p-478363_mir	18.159	13.347	10.064	15.451	16.916	18.027	18.769	15.818	16.486	16.232	19.392	18.078	18.071	17.568	18.036	18.005	15.675	18.094	11.721	11.902	16.973	13.025	18.207	16.063	18.304	19.642	18.535	19.122	16.584	17.785
hsa-miR-374a-5p-478238_mir	6.912	7.992	4.698	5.32	6.673	6.36	5.348	5.096	4.111	4.748	5.062	7.935	4.818	7.071	7.318	7.473	1.272	5.187	6.397	5.808	5.802	5.166	6.211	4.935	4.785	7.549	6.134	5.298	8.189	6.912
hsa-miR-374b-5p-478389_mir	5.821	2.822	3.443	4.72	5.81	5.09	5.929	5.063	5.365	6.271	5.88	6.058	6.03	8.279	7.529	5.445	4.902	6.687	6.521	6.714	5.51	5.551	5.34	5.931	5.374	7.441	5.297	5.671	6.213	8.078
hsa-miR-375-478074_mir	0.639	3.405	-2.272	-1.032	1.347	1.499	2.11	4.976	2.791	1.795	1.159	3.291	3.045	3.376	0.916	3.093	2.955	3.781	1.992	4.744	3.909	2.955	-1.306	3.943	0.858	1.649	1.841	4.203	2.155	3.548
hsa-miR-376a-3p-478240_mir	6.859	6.542	5.073	8.296	7.141	6.836	6.801	6.959	7.836	9.169	8.786	7.355	2.436	8.287	7.143	5.46	8.509	6.915	2.803	6.526	6.736	8.452	8.617	8.023	6.254	6.628	6.789	9.531	9.532	9.432
hsa-miR-376b-3p-478860_mir	18.159	13.347	10.064	16	16.916	18.027	-11.244	18.483	16.486	16.232	19.392	18.078	18.071	17.568	18.036	18.005	17.283	18.094	17.88	-13.886	18.301	17.952	18.207	17.587	18.304	19.252	18.535	-12.555	-12.555	17.785
hsa-miR-376c-3p-478459_mir	6.372	5.087	7.168	4.985	6.277	5.25	6.024	4.703	5.874	7.357	7.707	5.58	8.709	7.288	7.37	6.743	7.511	5.636	5.341	7.164	6.414	4.145	5.376	6.481	3.967	9.051	4.942	7.393	9.418	8.455
hsa-miR-377-3p-478075_mir	6.828	6.991	10.064	5.67	6.289	6.049	4.161	5.21	5.571	7.509	6.914	5.347	6.373	7.511	7.617	7.158	7.113	7.194	6.562	7.914	5.8	5.641	5.449	5.903	7.472	7.066	5.718	6.851	8.654	8.045
hsa-miR-379-5p-478077_mir	18.159	8.144	10.064	10.575	12.441	10.412	11.929	11.472	12.859	10.838	9.718	11.055	17.808	12.899	14.781	13.595	17.283	11.933	17.88	18.278	10.757	9.164	11.385	12.716	18.304	19.642	9.846	15.724	18.967	17.785
hsa-miR-380-3p-477854_mir	8.63	8.158	8.264	9.019	9.389	6.112	6.095	6.041	7.615	11.501	9.827	8.017	2.515	8.758	6.977	8.855	8.974	7.188	5.596	6.777	6.198	8.503	6.489	8.143	8.159	9.211	8.816	5.994	6.289	7.632
hsa-miR-381-3p-477816_mir	18.159	13.347	10.064	9.652	11.733	8.459	8.945	10.469	16.486	16.232	13.649	8.591	18.071	17.568	13.708	18.005	12.552	8.091	11.668	18.278	12.209	10.157	11.262	14.995	18.304	19.642	8.384	14.817	18.967	17.785
hsa-miR-382-5p-478078_mir	8.882	6.796	5.476	8.26	8.013	9.555	9.168	7.665	6.793	7.476	9.094	7.878	8.14	10.101	9.889	10.772	11.684	10.428	8.27	10.961	8.877	9.327	7.911	8.42	8.681	9.778	8.035	8.558	11.408	9.014
hsa-miR-383-5p-478079_mir	15.154	13.347	10.064	10.563	13.96	14.664	13.653	16.373	8.978	15.374	18.996	18.078	16.403	17.568	18.036	10.368	16.33	16.348	12.528	13.2	12.665	10.388	15.008	17.587	15.738	19.642	10.09	16.069	18.967	15.379
hsa-miR-384-478080_mir	18.159	13.347	10.064	16	10.761	11.936	14.425	9.635	7.706	16.232	19.392	11.253	18.071	17.568	18.036	18.005	17.071	13.083	17.88	11.099	8.387	9.748	10.011	10.163	18.304	19.642	9.602	10.109	18.967	17.785
hsa-miR-409-5p-478872_mir	18.159	13.347	10.064	16	8.995	18.027	9.698	11.165	15.059	10.248	19.392	10.551	18.071	17.568	18.036	18.005	17.283	13.28	17.88	10.966	12.759	10.31	10.581	8.161	18.304	19.642	-15.321	12.135	18.967	17.785
hsa-miR-410-3p-478085_mir	10.86	11.203	10.064	11.128	10.487	9.712	8.213	7.32	16.486	12.814	13.389	8.471	18.071	10.744	10.888	18.005	17.283	11.762	17.88	18.278	7.906	11.186	11.079	7.752	8.429	7.247	10.656	19.122	18.774	17.785
hsa-miR-411-5p-478086_mir	14.658	13.347	10.064	9.594	9.459	11.445	7.631	7.692	11.42	14.048	9.734	9.052	18.071	11.108	8.847	8.074	10.519	10.708	9.583	12.402	9.303	10.441	9.288	8.819	11.975	15.922	8.513	19.122	18.924	14.069
hsa-miR-412-3p-478087_mir	18.159	13.347	10.064	16	16.916	18.027	18.769	18.483	16.486	16.232	19.392	18.078	18.071	9.048	18.036	18.005	17.283	18.094	17.88	16.514	18.301	17.952	18.207	17.587	18.304	19.642	18.535	19.122	18.967	17.785
hsa-miR-421-478088_mir	7.86	5.309	10.064	6.767	8.219	8.594	7.682	6.654	7.42	6.031	8.201	8.213	5.947	6.782	7.503	9.042	8.764	8.748	5.906	8.175	7.592	8.694	6.412	7.078	5.748	8.197	7.109	6.718	6.931	8.129
hsa-miR-422a-478481_mir	8.313	13.347	8.343	7.144	13.428	9.901	11.912	10.231	8.279	16.232	7.922	14.005	12.587	10.203	10.284	8.318	10.262	8.728	10.08	9.296	9.997	8.071	9.367	9.792	8.414	7.513	5.253	12.309	13.079	10.416
hsa-miR-423-3p-478327_mir	3.138	3.044	1.454	2.02	2.492	4.418	3.423	3.801	2.636	1.848	3.053	3.523	3.096	4.796	3.27	3.683	3.578	4.033	3.155	3.305	3.35	2.891	2.163	3.068	2.421	1.643	0.994	4.239	4.226	4.401
hsa-miR-423-5p-478090_mir	1.071	2.502	-0.481	0.583	2.107	1.672	2.15	2.82	2.484	1.629	2.08	3.663	0.576	3.528	2.373	2.058	2.336	2.707	2.266	2.59	2.933	0.979	1.763	2.189	1.173	3.018	0.616	1.868	2.478	1.682
hsa-miR-424-5p-478092_mir	5.644	2.873	2.485	0.663	3.748	4.355	1.827	4.036	1.465	3.749	4.581	-0.683	4.728	4.988	2.274	3.023	4.454	3.359	4.444	3.139	1.588	1.438	3.551	4.267	4.35	5.921	1.046	5.011	6.074	5.685
hsa-miR-425-5p-478094_mir	2.534	4.941	2.9	3.901	7.37	5.729	5.754	4.548	4.55	5.235	3.492	6.775	4.846	6.394	4.946	5.438	5.111	6.445	4.921	4.973	5.114	4.719	5.147	4.519	2.961	3.876	4.864	5.613	4.869	5.247
hsa-miR-429-477849_mir	1.546	0.481	0.637	0.733	3.655	1.619	1.675	1.008	2.007	0.9	0.978	3.117	1.858	2.454	0.597	2.102	1.211	2.992	1.069	1.231	0.753	1.379	2.819	1.535	8.365	1.104	3.479	1.594	0.851	2.803
hsa-miR-431-5p-478889_mir	18.159	4.62	10.064	16	16.916	18.027	11.09	11.487	16.486	16.232	11.59	9.792	18.071	17.568	11.928	18.005	17.283	15.564	17.88	18.278	18.301	17.952	12.679	10.651	18.304	19.642	18.535	11.255	18.967	17.785
hsa-miR-433-3p-478102_mir	12.323	8.743	10.064	7.611	7.615	8.774	7.585	7.317	9.967	8.82	11.504	8.879	7.384	8.179	8.029	8.966	12.521	9.236	7.865	9.225	7.009	8.903	8.527	8.144	10.356	11.163	9.155	8.66	11.206	17.785
hsa-miR-448-478105_mir	5.758	10.403	6.725	9.935	10.175	8.233	8.944	7.378	8.198	11.473	8.896	9.917	8.275	9.695	9.069	9.831	9.869	10.929	5.254	8.554	9.417	7.049	8.089	7.664	6.099	8.349	6.751	9.243	8.555	8.15
hsa-miR-449a-478561_mir	3.741	13.347	1.512	0.124	4.233	18.027	15.258	9.412	0.277	16.232	0.111	5.722	4.558	3.522	0.625	2.835	0.853	4.088	6.814	4.997	3.791	0.534	16.393	3.654	4.522	13.314	5.273	4.413	13.485	9.995
hsa-miR-449b-5p-479528_mir	3.834	13.347	4.308	2.513	4.461	10.851	8.081	10.243	2.473	10.083	3.368	5.008	6.505	5.094	3.095	4.327	3.344	5.121	11.156	6.619	5.296	2.948	8.862	6.561	7.292	6.989	6.187	6.013	13.12	17.785
hsa-miR-450a-5p-478106_mir	4.474	5.272	-3.828	3.724	-0.044	5.61	4.534	4.483	3.335	5.024	6.075	2.813	5.988	6.584	6.43	4.267	5.05	4.048	4.395	5.377	3.939	3.61	4.734	4.249	6.57	5.436	3.557	8.162	7.562	5.954
hsa-miR-450b-3p-478913_mir	18.159	13.347	10.064	16	15.064	18.027	18.769	18.483	15.139	16.232	19.392	11.753	18.071	17.568	18.036	18.005	17.283	18.094	17.88	18.278	9.015	14.135	18.207	17.587	18.304	19.642	18.535	19.122	18.967	17.785
hsa-miR-450b-5p-478914_mir	18.159	13.347	7.972	16	16.916	-14.412	18.769	18.483	16.486	16.232	19.392	17.688	18.071	17.568	18.036	18.005	17.283	18.094	-12.837	18.278	7.448	17.952	18.207	17.587	18.304	19.642	7.663	19.122	18.967	17.785
hsa-miR-451a-478107_mir	4.029	0.057	2.698	1.84	1.067	2.121	2.601	1.369	-0.309	1.515	0.338	2.491	3.153	4.381	2.429	4.475	-2.279	2.251	-0.217	1.333	2.467	-1.853	2.784	-0.986	-0.182	5.386	1.067	2.574	2.465	2.587
hsa-miR-452-5p-478109_mir	6.968	6.568	10.064	8.219	6.71	8.036	7.787	6.336	7.341	8.26	8.621	6.937	7.273	9.969	9.197	9.017	8.638	2.893	6.511	8.404	7.704	6.864	5.231	5.988	7.348	5.528	6.579	8.228	3.916	7.393
hsa-miR-454-3p-478329_mir	2.08	13.219	4.284	16	4.299	5.956	5.966	4.41	0.149	14.694	6.305	4.171	3.382	2.34	5.824	17.636	11.977	7.018	4.809	8.162	3.162	3.101	4.218	3.593	16.277	17.211	8.224	3.629	4.887	5.486
hsa-miR-455-3p-478112_mir	4.2	4.732	2.172	2.608	4.533	5.392	4.11	3.56	2.781	3.545	4.274	1.848	4.924	5.435	4.332	3.772	5.104	4.96	4.16	5.081	3.945	4.239	5.356	5.38	5.067	3.344	4.786	5.884	5.71	4.233
hsa-miR-455-5p-478113_mir	2.863	6.483	1.101	2.764	4.959	4.259	2.263	2.886	3.599	4.203	4.175	3.706	3.9	4.529	4.84	4.214	3.944	4.247	3.273	3.617	2.272	2.489	3.732	3.755	2.796	3.25	2.324	3.804	3.592	4.315
hsa-miR-483-5p-478432_mir	10.26	10.073	10.064	9.257	10.949	14.299	11.571	11.882	6.472	11.78	13.615	12.734	10.183	14.545	12.771	9.55	11.717	11.92	12.962	12.787	9.528	10.322	11.065	14.503	10.759	10.086	9.352	13.081	13.825	12.865
hsa-miR-484-478308_mir	1.137	2.867	0.398	3.253	3.978	4.798	3.265	3.262	2.008	2.616	3.423	3.435	2.478	4.912	2.352	3.585	3.73	4.035	2.219	3.154	3.278	3.322	0.37	2.904	2.638	2.96	3.145	4.507	5.557	3.874
hsa-miR-485-3p-478125_mir	12.334	9.278	10.064	7.803	8.78	10.923	7.92	8.645	8.389	8.93	10.426	6.93	9.377	12.086	9.933	10.531	14.107	10.241	10.296	11.022	8.727	9.234	7.746	9.891	8.624	10.053	8.798	10.52	12.124	12.709
hsa-miR-485-5p-478126_mir	10.65	8.221	10.064	11.142	12.594	14.943	13.705	13.441	14.16	11.278	11.837	11.615	15.133	11.603	12.147	18.005	14.695	14.525	14.373	12.883	13.333	10.496	12.263	11.019	11.768	14.396	13.803	12.981	18.967	17.785
hsa-miR-486-3p-478422_mir	17.768	13.347	10.064	10.337	16.916	18.027	18.769	18.483	16.486	16.232	19.392	18.078	18.071	17.568	18.036	18.005	17.283	9.246	17.88	18.278	18.301	17.952	18.207	17.587	18.304	19.642	18.535	19.122	18.967	17.785
hsa-miR-486-5p-478128_mir	7.681	13.347	3.841	10.811	5.785	11.16	6.575	10.729	8.328	8.277	8.228	5.379	18.071	17.568	11.311	18.005	11.476	8.145	9.452	9.099	9.23	10.631	8.729	6.397	7.112	9.845	8.032	19.122	10.439	9.153
hsa-miR-487a-3p-477826_mir	8.94	13.347	10.064	7.383	9.396	9.383	5.483	8.984	16.486	16.232	8.459	18.078	18.071	17.568	18.036	18.005	17.283	14.143	17.88	6.844	6.813	17.952	7.585	17.587	10.203	19.642	5.571	19.122	18.967	17.785
hsa-miR-487b-3p-477835_mir	9.503	6.906	5.603	7.285	8.32	8.783	7.872	6.993	6.514	8.545	9.509	6.714	13.633	8.272	7.202	9.629	11.674	9.308	6.462	10.439	8.253	7.253	6.286	7.355	9.285	11.536	8.216	10.163	11.909	17.785
hsa-miR-488-3p-478129_mir	18.159	13.347	10.064	7.811	8	18.027	7.405	18.483	6.842	8.701	8.73	8.515	18.071	17.568	18.036	8.6	8.044	13.992	17.88	8.11	6.291	3.908	18.207	17.587	8.668	19.642	18.535	19.122	18.967	17.785
hsa-miR-489-3p-478130_mir	13.108	13.347	10.064	10.765	9.53	11.233	7.7	7.396	9.034	16.232	13.659	10.297	6.859	11.488	15.423	10.008	12.401	8.045	10.648	8.815	10.044	11.981	10.925	9.991	12.983	10.883	11.957	11.741	18.967	11.308
hsa-miR-490-3p-478131_mir	4.388	6.497	10.064	8.242	7.543	7.71	7.021	7.193	6.428	7.01	9.546	9.799	1.93	8.037	4.182	5.472	12.446	11.185	5.18	6.933	7.707	8.936	9.707	6.621	6.722	8.683	9.457	7.4	7.818	7.564
hsa-miR-491-3p-478942_mir	18.159	13.347	10.064	16	16.916	18.027	18.769	18.483	16.486	16.232	19.392	18.078	18.071	17.568	18.036	18.005	17.283	18.094	17.88	18.278	18.301	17.952	18.207	17.587	18.304	19.642	18.535	19.122	18.967	17.785
hsa-miR-491-5p-478132_mir	8.385	7.016	10.064	5.796	7.508	7.593	7.859	7.005	6.999	6.525	7.346	8.454	6.711	7.999	6.777	6.452	6.852	7.787	8.108	7.31	7.844	6.344	6.98	7.321	7.29	9.116	7.46	9.409	6.475	9.762
hsa-miR-492-478133_mir	18.159	13.347	10.064	16	16.916	18.027	18.769	18.483	16.486	16.232	19.392	18.078	18.071	17.568	18.036	18.005	17.283	18.094	17.88	18.278	18.301	17.952	18.207	17.587	18.304	19.642	18.535	19.122	18.967	17.785
hsa-miR-493-3p-478134_mir	17.287	10.47	10.064	15.353	12.575	12.99	11.605	12.225	16.486	9.766	10.555	11.337	11.94	14.857	10.981	14.206	17.283	14.582	11.276	11.509	12.364	8.578	10.99	11.599	18.304	14.486	13.948	9.983	13.873	17.785
hsa-miR-494-3p-478135_mir	9.45	8.025	10.064	7.516	8.896	8.227	6.671	6.853	6.027	6.438	7.474	7.447	7.682	7.799	8.597	9.1	7.927	6.867	9.425	9.011	5.94	6.035	7.121	7.831	9.858	10.486	7.983	8.913	10.939	9.287
hsa-miR-495-3p-478136_mir	6.807	5.632	4.059	6.97	8.242	7.994	5.816	6.787	5.209	8.701	8.098	4.901	8.645	8.982	8.929	7.479	7.969	6.582	8.296	9.272	6.916	5.984	7.329	8.604	8.266	10.592	6.974	7.896	10.382	10.913
hsa-miR-496-478335_mir	18.159	13.347	10.064	16	16.916	18.027	18.769	18.483	16.486	16.232	19.392	18.078	18.071	17.568	18.036	18.005	17.283	18.094	17.88	18.278	18.301	17.952	18.207	17.587	18.304	19.642	18.535	19.122	18.967	17.785
hsa-miR-499a-3p-478948_mir	18.159	7.711	10.064	10.425	5.262	3.515	9.018	5.994	16.486	16.232	5.969	4.196	18.071	17.568	18.036	18.005	17.283	18.094	17.88	18.278	18.301	10.155	11.632	17.587	12.011	19.642	18.535	19.122	18.967	17.785
hsa-miR-499a-5p-478139_mir	9.429	2.031	-2.496	4.044	1.575	-0.223	4.827	2.497	8.859	8.731	2.253	-0.107	6.81	10.774	11.361	11.162	10.982	8.947	8.127	8.812	8.928	9.399	6.398	7.678	6.123	10.99	9.089	10.64	7.631	9.025
hsa-miR-500a-5p-478309_mir	6.469	5.873	-0.609	4.485	4.506	4.435	5.32	4.756	3.019	4.706	6.204	6.341	4.026	5.769	5.274	5.17	5.43	4.691	3.353	4.776	4.211	2.851	3.944	4.232	2.897	6.519	3.901	4.038	4.807	4.77
hsa-miR-501-3p-478350_mir	14.364	13.136	10.064	16	16.623	18.027	18.124	18.443	14.839	15.827	18.955	17.984	16.542	17.568	16.746	11.597	17.283	18.094	17.88	17.477	18.301	17.952	18.004	17.587	17.591	19.642	17.73	16.034	17.739	17.255
hsa-miR-501-5p-478142_mir	7.031	6.838	3.313	5.861	7.523	5.4	7.317	6.108	4.798	5.483	7.906	6.696	5.431	8.492	7.572	6.431	7.896	6.506	3.701	7.354	5.796	5.937	7.015	3.796	2.749	6.508	4.622	5.405	7.341	4.565
hsa-miR-502-3p-478348_mir	6.095	4.403	-0.282	5.637	5.114	6.166	3.021	5.73	4.067	4.969	6.779	6.675	0.873	7.365	5.187	3.621	6.239	6.4	3.964	5.607	4.872	3.866	5.236	2.459	5.133	6.339	4.76	6.044	5.291	5.64
hsa-miR-502-5p-478954_mir	8.178	12.136	10.064	7.859	6.826	7.4	6.12	6.751	5.391	7.705	8.344	8.239	5.588	7.994	6.586	6.675	7.444	2.681	5.699	6.57	6.166	5.774	6.156	6.165	6.194	8.861	6.663	6.301	7.137	6.939
hsa-miR-503-5p-478143_mir	9.247	7.003	9.384	5.834	9.497	8.554	6.314	8.235	7.025	8.219	8.118	4.16	9.788	8.939	6.692	7.88	8.474	7.519	7.862	7.923	6.896	6.16	7.14	9.049	8.4	8.557	6.707	10.019	9.91	8.759
hsa-miR-504-5p-478144_mir	13.369	7.034	10.064	6.4	6.843	9.201	9.567	8.717	8.292	7.546	9.501	9.514	11.894	10.773	11.679	8.931	8.55	8.951	10.416	10.284	9.144	7.332	9.507	9.477	6.876	13.425	8.094	11.54	14.88	13.722
hsa-miR-505-3p-478145_mir	4.598	5.706	4.417	4.733	6.753	5.626	7.054	5.03	5.108	5.368	6.049	7.083	3.945	7.467	4.498	5.294	6.798	8.173	1.955	7.769	5.423	4.779	3.822	4.561	5.647	6.686	6.436	5.926	7.455	8.789
hsa-miR-506-3p-478958_mir	18.159	13.347	10.064	16	16.916	18.027	18.769	18.483	16.486	16.232	19.392	18.078	18.071	17.568	18.036	18.005	17.283	18.094	17.88	18.278	18.301	17.952	18.207	17.587	18.304	19.642	18.535	19.122	18.967	17.785
hsa-miR-507-478960_mir	18.159	13.347	10.064	10.105	16.916	18.027	8.455	18.483	16.486	8.645	19.392	9.903	18.071	17.568	18.036	18.005	17.283	18.094	17.88	18.278	18.301	17.952	18.207	17.587	18.304	7.39	18.535	19.122	14.048	17.785
hsa-miR-508-3p-478961_mir	18.159	13.347	10.064	16	16.916	18.027	18.769	18.483	16.486	16.232	19.392	18.078	18.071	17.568	18.036	18.005	17.283	18.094	17.88	18.278	18.301	17.952	18.207	17.587	18.304	19.642	18.535	19.122	18.967	17.785
hsa-miR-508-5p-478962_mir	18.159	13.347	10.064	16	16.916	18.027	8.269	18.483	16.486	16.232	19.392	18.078	18.071	17.568	18.036	18.005	17.283	18.094	17.88	18.278	18.301	17.952	18.207	17.587	18.304	19.642	18.535	19.122	18.967	17.785
hsa-miR-509-3-5p-478963_mir	18.159	13.347	10.064	10.534	12.593	15.93	9.083	10.717	12.874	10.694	11.872	12.526	11.118	17.568	13.684	12.826	17.117	18.094	12.217	18.059	12.543	17.952	13.144	17.587	11.014	10.061	14.052	19.122	18.967	17.785
hsa-miR-509-5p-478965_mir	13.169	13.347	10.064	12.663	12.389	12.842	8.331	11.337	16.486	13.87	13.522	14.071	10.125	11.624	17.014	15.745	17.283	18.094	11.972	14.686	11.525	17.952	11.869	17.587	13.491	9.896	18.535	12.891	18.967	17.785
hsa-miR-510-5p-478968_mir	18.159	13.347	10.064	16	16.916	18.027	18.769	18.483	16.486	16.232	19.392	18.078	18.071	17.568	18.036	18.005	17.283	18.094	17.88	18.278	18.301	17.952	18.207	17.587	18.304	19.642	18.535	19.122	18.967	17.785
hsa-miR-511-5p-478970_mir	18.159	13.347	10.064	16	16.916	18.027	18.769	18.483	16.486	16.232	19.392	18.078	18.071	17.568	18.036	18.005	17.283	18.094	17.88	18.278	18.301	15.759	18.207	17.587	18.304	19.642	11.034	19.122	18.967	17.785
hsa-miR-512-3p-478971_mir	18.159	13.347	10.064	16	16.916	18.027	18.769	18.483	16.486	16.232	19.392	18.078	18.071	17.568	18.036	18.005	17.283	18.094	17.88	18.278	18.301	17.952	18.207	17.587	18.304	19.642	18.535	19.122	18.967	17.785
hsa-miR-512-5p-478972_mir	18.159	13.347	10.064	16	16.916	18.027	18.769	18.483	16.486	16.232	19.392	18.078	18.071	17.568	18.036	18.005	17.283	18.094	17.88	18.278	18.301	17.952	18.207	17.587	18.304	19.642	18.535	19.122	18.967	17.785
hsa-miR-513a-5p-479483_mir	18.159	13.347	10.064	16	16.916	18.027	18.769	18.483	16.486	16.232	19.392	18.078	18.071	17.568	18.036	18.005	17.283	18.094	17.88	18.278	18.301	17.952	18.207	17.587	18.304	19.642	18.535	19.122	18.967	17.785
hsa-miR-515-3p-478976_mir	18.159	13.347	10.064	16	9.684	18.027	18.769	18.483	16.486	-16.519	19.392	9.868	18.071	17.568	18.036	18.005	17.283	18.094	17.88	18.278	18.301	17.952	18.207	17.587	18.304	19.642	18.535	19.122	18.967	17.785
hsa-miR-515-5p-478147_mir	18.159	13.347	10.064	16	11.939	18.027	18.769	18.483	10.512	16.232	9.425	10.83	18.071	-14.518	18.036	18.005	17.283	18.094	17.88	18.278	18.301	9.433	18.207	17.587	18.304	19.642	-13.974	9.195	18.967	17.785
hsa-miR-516a-5p-478978_mir	18.159	13.347	10.064	14.433	14.83	18.027	18.769	18.483	16.486	8.427	19.392	9.812	6.012	17.568	11.348	18.005	16.349	14.977	17.88	18.278	18.301	17.952	18.207	17.587	18.304	19.642	18.535	12.395	18.967	17.785
hsa-miR-516b-5p-478979_mir	11.474	13.347	10.064	16	16.023	18.027	18.769	18.483	16.374	10.981	16.221	11.891	18.071	16.957	18.036	17.5	17.125	17.484	17.88	18.278	18.301	15.427	18.207	17.587	18.304	15.07	18.535	19.122	18.967	17.785
hsa-miR-517a-3p_hsa-miR-517b-3p-479485_mir	18.159	13.347	10.064	16	16.916	18.027	18.769	18.483	16.486	16.232	13.772	7.229	18.071	17.568	18.036	18.005	17.283	18.094	17.88	18.099	18.301	17.952	18.207	17.587	18.304	19.642	18.535	19.122	18.967	17.785
hsa-miR-517c-3p-479487_mir	18.159	13.347	10.064	16	16.916	18.027	18.769	18.483	16.486	16.232	19.392	13.641	18.071	17.568	18.036	18.005	17.283	18.094	17.88	18.278	18.301	17.952	18.207	17.587	18.304	19.642	18.535	19.122	18.967	17.785
hsa-miR-518a-3p-478981_mir	18.159	13.347	10.064	16	16.916	18.027	18.769	18.483	16.486	16.232	10.109	12.647	18.071	17.568	18.036	18.005	17.283	18.094	17.88	18.278	18.301	17.952	18.207	17.587	18.304	19.642	18.535	19.122	18.967	17.785
hsa-miR-518a-5p_hsa-miR-527-479249_mir	18.159	13.347	10.064	16	16.916	18.027	18.769	18.483	16.486	16.232	19.392	18.078	18.071	17.568	18.036	18.005	17.283	18.094	17.88	18.278	18.301	17.952	18.207	17.587	18.304	19.642	18.535	19.122	18.967	17.785
hsa-miR-518b-478148_mir	18.159	9.183	10.064	16	16.916	18.027	18.769	18.483	16.486	16.232	16.433	10.293	18.071	17.568	18.036	18.005	17.283	18.094	17.88	18.278	14.034	17.952	18.207	17.587	18.304	19.642	18.535	19.122	18.967	17.785
hsa-miR-518c-3p-478982_mir	18.159	12.325	10.064	11.91	16.916	18.027	18.769	16.517	16	16.232	12.895	8.317	18.071	14.525	18.036	18.005	12.036	15.412	17.88	18.278	13.964	17.952	18.207	14.86	18.304	14.01	14.426	19.122	18.967	17.785
hsa-miR-518d-3p-479393_mir	18.159	13.347	10.064	16	16.916	18.027	18.769	18.483	16.486	16.232	19.392	8.533	18.071	17.568	18.036	18.005	17.283	18.094	17.88	18.278	10.264	17.952	18.207	17.587	18.304	19.642	18.535	19.122	18.967	17.785
hsa-miR-518d-5p_hsa-miR-520c-5p_hsa-miR-526a-479530_mir	18.159	13.347	10.064	16	16.916	18.027	18.769	18.483	16.486	16.232	19.392	11.488	18.071	17.568	18.036	18.005	17.283	18.094	17.88	18.278	18.301	17.952	18.207	17.587	18.304	19.642	18.535	19.122	18.967	17.785
hsa-miR-518e-3p-479408_mir	11.877	13.347	10.064	16	13.566	18.027	18.769	13.921	13.836	14.468	12.324	7.91	12.953	15.116	14.83	18.005	9.516	18.094	17.88	18.278	18.301	17.952	15.141	12.73	13.049	19.642	15.604	19.122	18.967	14.771
hsa-miR-518f-3p-478984_mir	8.233	13.347	10.064	16	16.916	18.027	15.407	12.381	13.611	16.232	19.392	13.434	12.037	17.568	14.502	18.005	17.283	18.094	13.364	16.005	12.349	12.776	18.207	13.848	14.678	14.919	18.535	15.746	13.864	17.785
hsa-miR-519a-3p-479534_mir	10.584	13.347	10.064	16	13.119	18.027	18.769	12.731	9.868	8.564	15.74	9.708	7.385	12.893	11.147	13.439	13.189	14.795	16.617	12.154	18.301	10.543	10.751	14.6	18.304	16.229	10.268	16.762	18.967	17.785
hsa-miR-519c-3p-479495_mir	18.159	13.347	10.064	16	16.916	18.027	18.046	17.302	16.486	16.232	18.893	12.615	14.358	17.568	18.036	18.005	17.283	18.094	17.88	18.278	18.301	17.952	18.207	17.587	18.304	19.642	18.535	19.122	18.967	17.785
hsa-miR-519d-3p-478986_mir	12.212	13.347	10.064	16	12.135	18.027	13.256	14.773	16.486	16.232	11.13	8.506	18.071	17.568	18.036	18.005	17.283	18.094	17.88	18.278	18.301	17.952	18.207	17.587	12.531	19.642	18.535	19.122	18.967	17.785
hsa-miR-519e-3p-479340_mir	18.159	13.347	10.064	16	16.916	18.027	18.769	18.483	16.486	16.232	19.392	18.078	18.071	17.568	18.036	18.005	17.283	18.094	17.88	18.278	18.301	17.952	18.207	17.587	18.304	19.642	18.535	19.122	18.967	17.785
hsa-miR-520a-3p-478989_mir	18.159	13.347	10.064	16	16.916	18.027	18.769	18.483	16.486	16.232	19.392	18.078	18.071	17.568	18.036	18.005	17.283	18.094	17.88	18.278	18.301	17.952	18.207	17.587	18.304	19.642	18.535	19.122	18.967	17.785
hsa-miR-520a-5p-479404_mir	18.159	13.347	10.064	16	16.916	18.027	18.769	18.483	16.486	16.232	19.392	18.078	18.071	17.568	18.036	18.005	17.283	18.094	17.88	18.278	18.301	17.952	18.207	17.587	18.304	19.642	18.535	19.122	18.967	17.785
hsa-miR-520b-479509_mir	18.159	13.347	10.064	16	16.916	18.027	18.769	18.483	16.486	16.232	19.392	18.078	18.071	17.568	18.036	18.005	17.283	18.094	17.88	18.278	18.301	17.952	18.207	17.587	18.304	19.642	18.535	19.122	18.967	17.785
hsa-miR-520d-5p-478616_mir	18.159	13.347	10.064	16	16.916	18.027	18.769	15.175	16.486	16.232	14.496	16.716	18.071	17.568	17.044	18.005	17.283	18.094	17.88	18.278	18.301	17.952	18.207	17.587	18.304	15.487	18.535	17.587	18.967	17.785
hsa-miR-520e-478498_mir	18.159	13.347	10.064	16	16.916	18.027	18.769	18.483	16.486	16.232	19.392	18.078	18.071	17.568	18.036	18.005	17.283	18.094	17.88	18.278	18.301	17.952	18.207	17.587	18.304	19.642	18.535	19.122	18.967	17.785
hsa-miR-520f-3p-479343_mir	18.159	13.347	10.064	16	16.916	18.027	18.769	18.483	16.486	16.232	16.328	16.201	18.071	17.568	18.036	18.005	17.283	18.094	17.88	18.278	18.301	17.952	18.207	17.258	18.304	19.642	18.535	19.122	18.967	17.785
hsa-miR-520g-3p-478991_mir	18.003	13.347	10.064	16	16.916	18.027	18.769	18.483	16.486	16.232	19.392	18.078	18.071	17.568	18.036	18.005	17.283	18.094	17.88	18.278	18.301	17.952	18.207	17.587	18.304	19.642	18.535	19.122	18.967	17.785
hsa-miR-521-478149_mir	18.159	13.347	10.064	16	16.199	18.027	18.769	18.483	16.486	9.452	19.392	18.078	18.071	17.568	18.036	18.005	17.283	18.094	17.88	18.278	18.301	17.952	18.207	17.587	18.304	19.642	18.535	19.122	18.967	17.785
hsa-miR-522-3p-478993_mir	18.159	13.347	10.064	16	16.916	18.027	18.769	18.483	16.486	16.232	19.392	18.078	18.071	17.568	18.036	18.005	17.283	18.094	17.88	18.278	18.301	17.952	18.207	17.587	18.304	19.642	18.535	19.122	18.967	17.785
hsa-miR-523-3p-478994_mir	18.159	13.347	10.064	16	16.916	18.027	18.769	18.483	16.486	16.232	18.288	12.96	18.071	17.568	18.036	18.005	17.283	18.094	17.88	18.278	18.301	17.952	18.207	17.587	18.304	19.642	18.535	19.122	18.967	17.785
hsa-miR-524-5p-479285_mir	18.159	13.347	10.064	16	16.916	18.027	18.769	18.483	16.486	16.232	19.392	18.078	18.071	17.568	18.036	18.005	17.283	18.094	17.88	18.278	18.301	17.952	18.207	17.587	18.304	19.642	18.535	19.122	18.967	17.785
hsa-miR-525-3p-478995_mir	7.435	13.347	10.064	12.212	15.583	13.506	9.468	13.881	11.66	12.454	12.899	13.874	14.192	10.286	14.663	17.593	15.182	18.094	12.025	14.385	5.911	11.116	18.207	14.542	9.487	18.954	11.192	13.675	13.905	17.552
hsa-miR-525-5p-479396_mir	18.159	13.347	10.064	16	16.916	18.027	18.769	18.483	16.486	16.232	19.392	18.078	18.071	17.568	18.036	18.005	17.283	18.094	17.88	18.278	18.301	17.952	18.207	17.587	18.304	19.642	18.535	19.122	18.967	17.785
hsa-miR-526b-5p-478997_mir	18.159	13.347	10.064	16	16.916	18.027	18.769	18.483	16.486	16.232	19.392	18.078	18.071	17.568	18.036	18.005	17.283	18.094	17.88	18.278	18.301	17.952	18.207	17.587	18.304	19.642	18.535	19.122	18.967	17.785
hsa-miR-532-3p-478336_mir	7.985	6.98	2.609	6.352	7.318	7.814	8.204	6.794	4.565	7.225	5.054	6.458	7.708	6.556	6.141	5.236	7.746	3.527	6.05	7.347	7.083	4.679	6.673	7.035	6.494	7.846	6.895	3.689	8.758	7.617
hsa-miR-532-5p-478151_mir	5.119	5.457	-0.785	3.828	5.653	5.237	4.389	4.97	3.542	4.572	5.998	6.629	4.587	5.058	4.422	3.622	5.377	4.13	3.419	4.695	4.036	2.874	4.421	4.788	2.682	5.528	3.508	4.113	6.401	4.676
hsa-miR-539-5p-478152_mir	18.159	13.347	5.608	16	14.382	18.027	18.769	18.483	14.951	16.232	16.087	13.72	18.071	17.568	18.036	18.005	17.283	18.094	17.88	18.278	18.301	17.952	18.207	16.912	18.304	19.642	18.535	19.122	18.967	17.785
hsa-miR-541-3p-478999_mir	18.159	13.347	10.064	16	16.916	18.027	18.769	18.483	16.486	16.232	19.392	18.078	18.071	17.568	18.036	18.005	17.283	18.094	17.88	18.278	18.301	17.952	18.207	17.587	18.304	19.642	18.535	19.122	18.967	17.785
hsa-miR-542-3p-478153_mir	18.159	13.347	10.064	10.45	16.916	18.027	9.586	12.634	8.579	16.232	14.275	7.888	18.071	16.449	18.036	14.552	13.903	11.993	17.88	13.688	9.271	8.499	10.274	17.587	18.304	19.642	11.263	19.122	18.967	17.785
hsa-miR-542-5p-478337_mir	18.159	13.347	10.064	16	16.916	18.027	18.769	18.483	16.486	16.232	19.392	7.699	18.071	17.568	18.036	18.005	17.283	18.094	17.88	16.531	7.034	17.952	18.207	17.587	18.304	19.642	17.112	19.122	18.967	17.785
hsa-miR-544a-478156_mir	18.159	13.347	10.064	16	8.221	9.282	8.752	8.427	16.486	16.232	16.498	9.872	18.071	17.568	-12.477	18.005	17.283	10.649	17.88	9.699	8.628	17.952	18.207	9.516	18.304	17.383	14.073	19.122	18.967	17.785
hsa-miR-545-3p-479002_mir	7.705	13.347	10.064	8.223	8.691	10.95	7.766	7.792	8.209	8.231	10.013	9.793	7.387	10.529	11.161	9.712	7.763	10.64	10.938	8.573	8.145	8.965	7.451	9.012	7.882	9.028	8.47	8.28	7.742	9.528
hsa-miR-548a-3p-478157_mir	12.46	10.577	10.064	11.494	10.725	10.587	9.493	9.85	10.301	8.079	10.586	11.347	10.773	9.33	13.172	11.259	13.006	9.366	10.845	11.195	10.538	11.07	9.207	9.608	9.818	10.072	9.336	10.353	10.954	11.467
hsa-miR-548a-5p-479501_mir	16.864	13.347	10.064	16	16.916	18.027	15.177	14.081	16.486	13.132	19.392	15.815	17.785	15.455	18.036	17.92	17.283	15.832	17.88	17.336	16.913	17.952	14.246	17.149	13.403	19.642	14.006	15.713	18.967	17.785
hsa-miR-548am-5p_hsa-miR-548c-5p_hsa-miR-548o-5p-480872_mir	15.869	13.347	10.064	14.211	16.916	15.56	12.896	13.208	13.713	16.232	17.413	16.067	12.019	14.697	12.558	16.49	17.283	16.836	11.45	14.576	12.703	14.988	12.25	12.031	14.267	15.022	14.138	11.923	13.049	13.052
hsa-miR-548b-3p-479018_mir	18.159	13.347	10.064	8.542	16.916	18.027	7.256	18.483	-13.617	16.232	19.392	18.078	18.071	17.568	6.93	18.005	17.283	18.094	17.88	18.278	18.301	12.696	16.234	17.587	10.362	14.163	18.535	19.122	18.967	17.785
hsa-miR-548b-5p-478589_mir	18.159	13.347	10.064	14.321	16.916	18.027	11.063	17.718	16.486	16.232	17.157	15.591	13.42	17.568	15.03	18.005	17.283	18.094	15.768	17.289	17.947	13.674	12.957	15.73	13.69	13.681	15.329	17.867	15.574	17.785
hsa-miR-548c-3p-479537_mir	18.159	13.347	10.064	16	16.916	18.027	18.769	18.483	16.486	16.232	19.392	18.078	18.071	17.568	18.036	18.005	17.283	18.094	17.88	18.278	18.301	17.952	18.207	17.587	17.138	19.642	18.535	19.122	18.967	17.785
hsa-miR-548d-3p-477833_mir	18.159	13.347	10.064	14.55	16.916	18.027	18.769	14.227	16.486	11.479	19.392	18.078	18.071	17.568	18.036	18.005	17.283	18.094	16.994	16.604	18.301	17.952	15.004	17.587	18.304	13.297	18.535	19.122	14.515	17.785
hsa-miR-548d-5p-480870_mir	9.324	13.347	10.064	12.281	13.397	12.598	10.625	10.933	10.594	11.052	11.361	11.454	11.168	10.884	9.993	12.691	13.232	11.893	11.06	9.44	10.882	10.25	9.402	11.065	10.96	11.365	10.881	10.753	9.782	10.601
hsa-miR-551b-3p-478159_mir	18.159	13.347	10.064	7.903	8.43	15.676	10.693	7.1	7.975	16.232	6.909	9.39	2.101	10.721	4.18	15.119	6.506	7.44	12.209	-0.58	15.709	4.404	8.982	5.332	6.3	7.971	6.032	3.368	11.782	17.785
hsa-miR-556-3p-479041_mir	18.159	13.347	10.064	16	16.916	18.027	18.769	18.483	16.486	16.232	19.392	18.078	18.071	17.568	18.036	18.005	17.283	18.094	17.88	18.278	18.301	17.952	18.207	17.587	18.304	19.642	18.535	19.122	18.967	17.785
hsa-miR-556-5p-479042_mir	18.159	13.347	10.064	16	16.916	18.027	18.769	18.483	16.486	16.232	19.392	18.078	18.071	17.568	18.036	18.005	17.283	18.094	17.88	18.278	18.301	17.952	18.207	17.587	18.304	19.642	18.535	19.122	18.967	17.785
hsa-miR-561-3p-478160_mir	18.159	13.347	10.064	16	16.916	18.027	18.769	18.483	16.486	9.276	19.392	18.078	18.071	17.568	18.036	18.005	17.283	18.094	17.88	18.278	18.301	17.952	18.207	17.587	18.304	-13.841	18.535	19.122	18.967	17.785
hsa-miR-570-3p-479053_mir	11.846	9.696	6.062	9.843	13.215	12.585	10.705	12.264	13.865	13.441	9.924	12.589	12.683	12.56	12.312	12.522	12.762	11.526	12.721	9.866	12.911	11.926	7.776	9.328	10.337	9.554	7.868	11.201	13.672	14.963
hsa-miR-574-3p-478163_mir	11.098	6.51	4.035	3.651	5.109	5.169	5.084	4.71	4.378	5.014	4.992	5.088	6.777	5.798	7.578	6.525	6.965	5.677	7.735	5.847	3.862	4.929	3.356	7.155	6.088	7.962	4.225	7.033	7.91	9.345
hsa-miR-576-3p-478164_mir	4.675	12.409	5.621	11.857	16.916	9.964	16.316	12.409	12.698	11.351	9.926	15.95	8.998	12.061	7.422	18.005	17.283	14.896	10.728	9.959	9.653	16.21	11.681	14.199	11.577	10.117	11.802	11.913	12.254	9.299
hsa-miR-576-5p-478165_mir	17.456	5.189	10.064	6.419	9.168	9.288	8.272	7.943	8.009	8.12	6.535	9.332	16.407	10.061	8.328	8.822	9.759	9.453	4.655	8.031	7.948	5.437	7.826	7.666	8.029	6.139	7.567	6.189	9.975	10.129
hsa-miR-579-3p-479059_mir	18.159	13.347	10.064	12.475	8.698	18.027	18.769	18.483	15.254	11.541	19.392	18.078	18.071	17.568	18.036	18.005	17.283	18.094	17.88	18.278	18.301	17.952	18.207	17.587	16.541	14.895	18.535	19.122	18.967	17.785
hsa-miR-582-3p-479064_mir	18.159	13.347	10.064	16	16.916	18.027	18.769	18.483	16.486	16.232	19.392	18.078	18.071	17.568	18.036	18.005	17.283	18.094	17.88	18.278	18.301	17.952	18.207	17.587	18.304	19.642	18.535	19.122	18.202	17.785
hsa-miR-582-5p-478166_mir	16.51	5.782	10.064	7.691	9.015	7.511	6.571	5.854	5.45	11.624	8.489	9.879	4.407	9.585	5.908	10.334	9.612	4.954	7.511	5.917	6.329	8.493	5.397	6.666	7.339	0.747	7.045	8.673	5.852	8.601
hsa-miR-589-5p-479073_mir	18.159	13.347	10.064	15.381	16.916	18.027	18.769	18.483	16.486	16.232	18.683	14.572	18.071	17.568	18.036	18.005	17.283	-15.299	17.88	18.278	18.301	17.777	18.207	17.236	13.562	19.642	15.027	15.188	18.967	17.785
hsa-miR-590-5p-478367_mir	8.619	9.144	10.064	7.285	11.137	6.808	18.769	8.869	4.327	5.419	3.512	9.815	18.071	17.568	7.116	10.453	7.118	6.442	15.389	8.943	9.671	9.71	10.447	11.402	9.275	8.708	4.987	2.627	7.449	17.124
hsa-miR-597-5p-478339_mir	13.472	13.347	10.064	8.892	16.916	18.027	18.769	18.483	16.486	7.05	9.427	10.786	18.071	17.568	18.036	18.005	17.283	18.094	17.88	18.278	5.371	17.952	18.207	17.587	12.145	18.437	18.535	19.122	18.967	8.326
hsa-miR-598-3p-478172_mir	10.229	13.347	5.982	8.099	7.087	9.204	7.549	5.397	7.957	6.474	6.189	7.354	9.993	7.028	9.656	8.717	9.027	8.401	6.75	9.331	8.418	8.245	8.568	9.416	4.944	9.454	8.002	9.852	10.269	9.182
hsa-miR-615-3p-478175_mir	12.627	9.62	5.46	10.896	9.506	9.398	10.326	10.68	11.323	8.015	12.195	11.093	8.553	10.16	13.881	12.447	17.283	8.147	11.192	13.405	12.652	9.779	6.441	13.73	11.659	7.627	8.025	11.578	8.969	6.581
hsa-miR-615-5p-478176_mir	18.159	13.347	10.064	16	16.916	18.027	18.769	18.483	16.486	16.232	19.392	18.078	18.071	17.568	18.036	18.005	17.283	18.094	17.88	18.278	18.301	17.952	18.207	17.587	18.304	19.642	15.138	19.122	18.967	17.785
hsa-miR-616-3p-478177_mir	18.159	13.347	10.064	16	16.916	18.027	18.769	18.483	16.486	16.232	19.392	18.078	18.071	17.568	18.036	18.005	17.283	18.094	17.88	18.278	18.301	17.952	18.207	17.587	18.304	19.642	18.535	19.122	18.967	17.785
hsa-miR-618-479101_mir	18.159	13.347	10.064	16	16.916	18.027	18.769	18.483	16.486	16.232	19.392	18.078	18.071	17.568	18.036	18.005	17.283	18.094	17.88	18.278	18.301	17.952	18.207	17.587	5.912	19.642	18.535	19.122	18.967	17.785
hsa-miR-624-3p-479108_mir	18.159	13.347	10.064	14.01	16.916	18.027	14.994	14.618	16.486	16.232	19.392	18.078	18.071	17.568	18.036	18.005	17.283	18.094	17.88	18.278	18.301	17.952	18.207	17.587	18.304	19.642	17.483	19.122	16.646	17.785
hsa-miR-625-5p-479469_mir	4.959	7.445	4.638	6.098	9.683	8.892	4.892	7.035	6.462	4.73	7.345	8.197	4.906	9.251	7.846	7.216	9.745	7.066	7.238	6.544	7.73	8.544	6.477	4.161	7.802	7.957	7.368	7.606	9.001	10.792
hsa-miR-627-5p-478427_mir	15.923	13.347	10.064	12.07	16.916	18.027	18.769	12.083	16.486	16.232	13.621	18.078	18.071	17.568	18.036	18.005	15.237	16.052	17.88	18.278	18.301	17.952	11.807	13.615	18.304	12.048	18.535	19.122	10.388	17.785
hsa-miR-628-5p-479112_mir	18.159	13.347	10.064	10.395	12.049	-13.882	13.413	18.483	11.267	16.232	18.825	18.078	18.071	17.568	18.036	18.005	17.283	11.491	17.88	11.971	11.579	17.952	11.713	11.43	18.304	15.352	7.885	19.122	18.967	17.785
hsa-miR-629-5p-478183_mir	10.309	7.915	10.064	8.74	9.121	9.217	8.732	7.681	9.324	7.231	7.845	9.213	8.483	11.341	8.183	9.447	12.655	10.265	9.292	8.908	9.78	10.055	7.416	7.212	8.567	8.938	8.369	9.444	7.216	8.591
hsa-miR-636-478185_mir	18.159	13.347	3.396	16	16.916	18.027	18.769	18.483	16.486	9.231	19.392	18.078	13.213	17.568	18.036	18.005	17.283	13.555	17.88	18.278	11.092	17.952	18.207	17.587	18.304	19.642	18.535	19.122	18.967	7.811
hsa-miR-642a-5p-479121_mir	18.159	13.347	10.064	16	16.916	18.027	18.769	18.483	16.486	16.232	19.392	18.078	18.071	17.568	18.036	18.005	17.283	18.094	17.88	18.278	18.301	17.952	18.207	17.587	18.304	19.642	18.535	19.122	18.967	17.785
hsa-miR-651-5p-479131_mir	18.159	13.347	10.064	16	16.916	18.027	17.617	18.483	16.486	16.232	19.392	18.078	18.071	17.568	18.036	18.005	17.283	18.094	17.88	18.278	18.301	17.952	18.207	17.587	18.304	12.211	18.535	19.122	16.406	17.785
hsa-miR-652-3p-478189_mir	4.228	3.655	0.096	2.727	5.321	4.415	3.919	4.628	3.454	2.431	4.484	5.78	4.079	4.626	4.096	3.117	4.743	4.05	3.622	4.491	4.817	2.896	2.634	4.339	2.563	4.407	4.445	3.877	3.847	4.201
hsa-miR-653-5p-479134_mir	9.526	9.398	8.948	11.994	13.76	7.857	7.88	9.196	7.763	13.291	14.5	9.128	11.638	10.734	8.641	10.762	12.517	14.451	8.25	9.771	7.877	8.323	8.112	10.777	11.3	11.142	10.082	8.923	9.622	9.003
hsa-miR-654-3p-479135_mir	18.159	13.347	10.064	7.5	8.448	4.405	8.029	5.888	7.878	11.56	7.456	5.513	18.071	17.568	18.036	18.005	17.283	8.205	17.88	18.278	5.907	7.825	7.252	6.491	12.076	14.249	7.95	19.122	18.967	17.785
hsa-miR-654-5p-478368_mir	18.159	13.347	10.064	11.237	12.39	18.027	9.355	11.671	16.486	12.166	19.392	10.048	18.071	17.568	18.036	18.005	17.283	18.094	17.88	18.278	18.301	15.605	11.54	11.718	16.524	19.642	18.535	19.122	18.967	17.785
hsa-miR-655-3p-478191_mir	11.691	6.951	10.064	8.754	8.466	7.562	7.892	6.698	8.221	10.687	9.159	9.044	9.951	10.315	9.474	9.03	10.484	8.681	11.541	8.858	9.871	8.069	9.213	9.33	7.91	10.887	10.004	8.666	13.136	9.726
hsa-miR-660-5p-478192_mir	5.578	4.463	0.519	3.664	4.067	3.588	5.182	3.399	3.184	4.014	5.042	5.151	5.516	2.581	5.461	3.29	3.964	3.767	3.454	4.584	3.993	0.932	4.499	5.755	2.675	5.811	3.387	4.493	5.945	0.135
hsa-miR-671-3p-478194_mir	18.159	13.347	10.064	16	16.916	18.027	18.769	13.068	12.641	13.837	19.392	5.951	18.071	17.568	18.036	-14.776	17.283	18.094	17.88	18.278	9.75	17.952	18.207	17.587	18.304	11.535	18.535	19.122	18.967	11.154
hsa-miR-708-5p-478197_mir	9.396	7.428	10.064	6.413	8.92	9.503	8.203	6.407	6.749	5.302	7.923	7.429	8.699	8.525	9.723	7.639	8.191	8.718	7.385	7.776	7.91	5.695	7.639	5.988	7.094	8.383	6.654	7.322	8.039	11.287
hsa-miR-744-5p-478200_mir	4.709	3.847	8.14	3.346	5.96	6.622	5.542	4.835	3.902	3.889	5.754	6.205	5.352	6.367	4.971	5.123	4.042	4.966	5.096	5.157	4.769	5.217	5.369	5.67	5.748	5.862	5.605	6.061	5.499	6.791
hsa-miR-758-3p-479166_mir	11.455	6.58	3.611	10.775	10.027	10.267	8.159	7.803	9.097	15.647	10.934	10.562	8.985	17.568	10.654	10.511	11.268	8.648	8.167	18.278	9.488	11.302	8.779	8.209	11.283	12.559	8.916	10.121	11.538	17.785
hsa-miR-873-5p-478204_mir	10.351	11.622	10.064	8.561	7.057	8.934	8.559	7.179	5.842	11.347	10.667	11.005	8.358	9.167	12.56	8.971	8.41	6.693	7.684	8.289	8.644	7.884	6.184	8.685	6.954	10.489	6.213	10.184	18.967	9.082
hsa-miR-874-3p-478205_mir	5.728	8.78	10.064	4.174	7.056	7.076	8.102	5.756	6.148	8.357	5.19	7.422	5.96	8.229	5.872	7.207	6.861	6.924	5.044	6.692	5.974	5.534	7.069	5.921	6.592	9.789	6.439	6.315	10.21	6.521
hsa-miR-875-3p-479184_mir	18.159	13.347	10.064	16	16.916	18.027	18.769	18.483	16.486	16.232	19.392	18.078	18.071	17.568	18.036	18.005	17.283	18.094	17.88	18.278	18.301	17.952	18.207	17.587	18.304	19.642	18.535	19.122	18.967	17.785
hsa-miR-876-3p-479186_mir	18.159	13.347	10.064	13.629	13.543	10.925	13.701	13.129	13.159	16.232	17.311	15.212	15.845	17.568	18.036	12.832	17.283	12.164	13.129	14.809	14.21	10.824	10.564	15.2	10.866	19.642	11.385	15.009	18.967	17.785
hsa-miR-876-5p-479187_mir	18.159	13.347	10.064	16	12.528	-13.853	18.769	6.822	16.486	16.232	19.392	18.078	18.071	17.568	18.036	18.005	17.283	18.094	17.88	18.278	14.084	17.952	8.886	17.587	12.095	19.642	5.609	19.122	18.967	17.785
hsa-miR-885-3p-479188_mir	18.159	13.347	6.66	16	16.916	18.027	18.769	18.483	16.486	16.232	19.392	18.078	18.071	17.568	18.036	18.005	17.283	18.094	17.88	18.278	18.301	17.952	18.207	17.587	18.304	19.642	18.535	19.122	18.967	17.785
hsa-miR-885-5p-478207_mir	9.168	13.347	3.118	9.938	10.085	12.398	9.951	8.91	6.521	5.316	6.497	8.136	8.834	11.12	8.728	9.585	6.143	7.719	6.945	6.995	8.924	7.847	14.204	14.68	11.52	5.751	8.68	9.021	17.632	12.251
hsa-miR-887-3p-479189_mir	9.201	13.347	9.908	4.483	5.628	6.54	6.836	6.655	4.829	7.103	6.713	6.227	6.963	8.371	7.236	5.81	5.646	5.691	6.712	6.955	6.848	6.071	6.756	6.745	6.155	9.804	5.74	8.6	11.106	8.598
hsa-miR-888-5p-479192_mir	18.159	13.347	10.064	16	16.916	18.027	11.485	18.483	16.486	16.232	19.392	18.078	8.292	12.257	18.036	18.005	17.283	18.094	12.369	15.334	18.301	17.952	18.207	17.587	9.154	8.568	15.125	19.122	13.92	17.785
hsa-miR-889-3p-478208_mir	18.159	13.347	10.064	16	16.916	18.027	9.42	18.483	16.486	16.232	19.392	18.078	18.071	17.568	18.036	18.005	17.283	18.094	17.88	18.278	18.301	15.568	18.207	17.587	18.304	19.642	18.535	19.122	18.967	17.785
hsa-miR-890-479194_mir	18.159	13.347	10.064	16	16.916	18.027	18.769	18.483	16.486	16.232	19.392	18.078	18.071	17.568	18.036	18.005	17.283	18.094	17.88	18.278	18.301	17.952	18.207	17.587	18.304	19.642	18.535	19.122	18.967	17.785
hsa-miR-891a-5p-479196_mir	18.159	13.347	10.064	16	16.916	18.027	18.769	18.483	16.486	15.809	19.392	18.078	11.335	17.568	18.036	18.005	17.283	18.094	17.88	18.278	18.301	17.952	18.207	17.587	13.222	18.85	18.535	19.122	18.967	17.785
hsa-miR-891b-479197_mir	18.159	13.347	10.064	16	16.916	18.027	18.769	18.483	16.486	16.232	19.392	18.078	18.071	17.568	18.036	18.005	17.283	18.094	17.88	18.278	18.301	17.952	18.207	17.587	18.304	19.642	18.535	19.122	18.967	17.785
hsa-miR-892a-479371_mir	18.159	13.347	10.064	16	16.916	18.027	18.769	18.483	16.486	16.232	19.392	18.078	18.071	17.568	18.036	18.005	17.283	18.094	17.88	13.419	18.301	17.952	18.207	17.587	12.042	19.642	18.535	19.122	18.967	17.785
hsa-miR-9-5p-478214_mir	2.745	-1.266	-2.652	0.508	3.389	1.929	2.018	3.078	1.323	1.951	3.484	1.537	2.922	3.294	2.63	2.847	-0.05	4.84	2.736	1.201	3.318	0.243	-0.966	1.609	-0.168	6.235	-1.581	1.697	5.323	2.982
hsa-miR-92a-3p-477827_mir	0.256	0.692	-1.272	-1.505	1.35	1.217	-1.732	0.393	-0.681	-0.165	0.758	-0.554	0.145	0.624	0.791	0.621	0.144	-1.254	0.43	0.89	-0.112	-0.136	-1.131	-0.047	-0.359	0.611	0.933	-0.003	0.687	-0.59
hsa-miR-92b-3p-477823_mir	1.335	1.83	-2.052	-0.144	1.817	2.661	1.368	1.902	0.729	0.604	1.358	2.358	1.238	2.814	0.606	2.01	1.301	1.658	1.429	2.435	2.216	1.468	1.568	1.69	0.725	1.796	1.945	1.761	2.84	2.483
hsa-miR-93-5p-478210_mir	3.109	1.053	0.375	1.833	4.774	12.672	1.906	2.377	2.776	1.761	2.795	2.715	0.932	3.767	1.874	1.719	1.66	3.824	2.34	3.149	2.127	1.825	2.5	1.693	3.068	3.214	3.625	3.523	3.304	3.336
hsa-miR-95-3p-478213_mir	5.398	6.468	2.273	6.033	7.218	8.854	5.938	5.754	6.453	7.596	7.444	8.197	5.811	5.999	5.942	6.687	4.963	6.163	6.645	5.536	6.012	5.91	4.384	7.992	7.354	8.211	7.182	5.187	7.044	7.692
hsa-miR-96-5p-478215_mir	1.822	2.461	0.652	2.704	7.037	4.566	4.703	3.469	4.811	2.848	3.045	5.708	2.521	5.035	3.293	3.778	4.014	2.043	2.439	3.723	3.064	2.22	4.852	3.782	7.45	3.238	6.51	5.266	3.889	4.411
hsa-miR-98-5p-478590_mir	18.159	13.347	10.064	16	16.916	18.027	18.769	18.483	16.486	16.232	19.392	18.078	18.071	17.568	18.036	18.005	17.283	18.094	17.88	18.278	18.301	17.952	18.207	-10.844	18.304	19.642	18.535	19.122	18.967	17.785
hsa-miR-99a-5p-478519_mir	2.445	13.347	5.111	2.141	2.343	3.117	17.672	1.71	2.558	4.351	19.013	2.006	2.358	5.873	4.731	4.841	16.79	2.73	3.606	5.034	2.294	2.068	2.882	2.889	2.544	3.789	0.401	2.182	5.019	4.641
hsa-miR-99b-5p-478343_mir	6.538	5.727	1.386	4.427	4.233	6.279	4.457	4.036	4.916	4.466	6.908	4.455	4.106	7.469	5.746	6.244	5.428	4.106	4.044	4.367	4.638	4.17	3.597	5.214	3.606	6.087	5.14	5.167	5.828	7.104
